# Supplementary material for: The First Chloroplast Genome Sequence of Boswellia sacra, a Resin-Producing Plant in Oman
Source: PLoS One. 2017 Jan 13;12(1):e0169794. doi: 10.1371/journal.pone.0169794 (PMC5235384; doi:10.1371/journal.pone.0169794)
Supplement: S1 Table — (XLSX) [file pone.0169794.s001.xlsx]

## Sheet: Table S1
Table S1. Accessions of complete plastome sequences included in the phylogenetic tree and their size
Order	Taxa	Accession	Size (bp)
Brassicales	Aethionema cordifolium	NC_009265	154168
	Aethionema grandiflorum	NC_009266	154243
	Arabidopsis thaliana	NC_000932	154478
	Arabis hirsuta	NC_009268	153689
	Barbarea verna	NC_009269	154532
	Brassica napus	NC_016734	152860
	Capsella bursa-pastoris	NC_009270	154490
	Carica papaya	NC_010323	160100
	Crucihimalaya wallichii	NC_009271	155199
	Draba nemorosa	NC_009272	153289
	Lepidium virginicum	NC_009273	154743
	Lobularia maritima	NC_009274	152659
	Nasturtium officinale	NC_009275	155105
	Olimarabidopsis pumila	NC_009267	154737
	Pachycladon cheesemanii	NC_021102	154498
	Pachycladon enysii	NC_018565	154896
Geraniales	Francoa sonchifolia	NC_021101	157312
Malvales	Theobroma cacao	NC_014676	160619
	Gossypium incanum	NC_018109	159205
	Gossypium tomentosum	NC_016690	160433
	Gossypium hirsttum	NC_007944	160301
Myrtales	Allosyncarpia ternata	NC_022413	159593
	Corymbia eximia	NC_022409	160012
	Eucalyptus globulus ssp. globulus	NC_008115	160286
	Eucalyptus deglupta	NC_022399	160177
	Eucalyptus umbra	NC_022387	159576
	Stockwellia quadrifida	NC_022414	159561
	Syzygium cumini	GQ870669	160373
	Angophora costata	NC_022412	160326
Sapindales	Azadirachta indica	NC_023792	160737
	Boswellia sacra	this study	160543
	Citrus sinensis	NC_008334	160129
Vitales	Vitis vinifera	NC_007957	160928
