# Supplementary material for: The First Chloroplast Genome Sequence of Boswellia sacra, a Resin-Producing Plant in Oman
Source: PLoS One. 2017 Jan 13;12(1):e0169794. doi: 10.1371/journal.pone.0169794 (PMC5235384; doi:10.1371/journal.pone.0169794)
Supplement: S3 Table — (XLSX) [file pone.0169794.s003.xlsx]

## Sheet: LRs
Table S3: Important gene fragments and their sequence of B. sacra and its correlation with A. indica
Repeat size	Type	Start position		e-value	Location	Region	Sequence	Percent identity in A. indica (%)
		1st	2nd					1st	2nd
30	P	9578	48299	6.29e-09	trnS-GCU, trnS-GGA	LSC	ACGGAAAGAGAGGGATTCGAACCCTCGGTA	100	93.33
30	D	30965	31304	6.29e-09	IGS (petN - psbM)	LSC	GAATTCATTAATTTAATTCCATTTCGAAAT	66.67	50
30	D	95755	95773	6.29e-09	ycf2	IRB	TAGTGACGATATTGATGCTAGTGACGATAT	96.67	93.33
30	P	95755	152797	6.29e-09	ycf2	IRB, IRA	TAGTGACGATATTGATGCTAGTGACGATAT	96.67	93.33
30	P	95773	152815	6.29e-09	ycf2	IRB, IRA	TAGTGACGATATTGATGCTAGTGACGATAT	93.33	96.67
30	D	152797	152815	6.29e-09	ycf2	IRA	TAGTGACGATATTGATGCTAGTGACGATAT	93.33	96.67
31	D	50042	50183	1.57e-09	IGS (trnT-UGU - trnL-UAA)	LSC	ATATACAGAATAGAATATTTTGATTCTATAT	66.67	58.06
32	D	15474	16029	3.93e-10	IGS (atpH - atpI)	LSC	ATCTCTTTCGTTCATATAGAACTAGCAATATC	43.75	60
32	D	15696	16029	3.93e-10	IGS (atpH - atpI)	LSC	ATCTCTTTCGTTCATATAGAACTAGCAATATC	90.62	60
34	P	5863	5863	2.46e-11	intron (rps16)	LSC	TTTTTTTCTTCTTTTTCGAAAAAGAAGAAAAAAA	67.65	67.65
36	D	103143	125725	1.54e-12	IGS (rps12 - trnV-GAC), intron (ndhA)	IRB, SSC	AACCGTACATGAGATTTTCACCTCATACGGCTCCTC	100	100
36	P	125725	145421	1.54e-12	intron (ndhA), IGS (trnV-GAC - rps12)	SSC, IRA	AACCGTACATGAGATTTTCACCTCATACGGCTCCTC	100	100
40	D	64428	64797	6e-15	IGS (ycf4 - cemA)	LSC	AATTGAGATATCTGGAAACAATATTTTTTTTATTATTTCT	62.79	97.5
42	D	49991	50135	3.75e-16	IGS (trnT-UGU - trnL-UAA)	LSC	CTAATTTTATTAATCTATTCTATATATTATCTATTATATTAT	81.4	34.29
42	D	64386	64759	3.75e-16	IGS (ycf4 - cemA)	LSC	ATTCATCGAAAAGGGGCAATTGCTTCGAATATTTGATCAATT	45.24	88.1
52	P	444	444	3.57e-22	IGS (trnH-GUG - psbA)	LSC	ATAACGGAGCAATACCCACCCTCTTGCAAGAGGGTGGGTATTGCTCCGTTAT	68.97	68.97
56	P	31815	31815	1.4e-24	IGS (petN - psbM)	LSC	AGTAGATAGTATGGTAGAAAGATTCATATATGAATCTTTCTACCATACTATCTACT	91.07	91.07
65	D	15507	16061	5.33e-30	IGS (atpH - atpI)	LSC	AATATCCCATATACGTGTGTTTCTTCCATAACGTAAACCAACTATTCATATCTTAGATTCAAACT	52.31	39.74
69	D	31107	31522	2.08e-32	IGS (petN - psbM)	LSC	ATGCTAAAAAAACGAAAGTAATCTTTCTTTTTTTAATGGATACCCGGATTCTTATTGAAAATAATAAGA	30.14	67.61
76	D	41575	43799	1.27e-36	psaB, psaA	LSC	GTTCTATACATGTGACCCGCTATCAGGAAAAGAATTGCAATAGCTAAATGATGGTGTGCAATATCGGTCAGCCATA	86.84	98.68
109	D	64274	64648	1.72e-56	IGS (ycf4 - cemA)	LSC	GTCTGCAAAAAAATTTTTTTTTTTGAAATATTTGATATTTTCATTCTTAATAGAAAGGAAGTTCTTTCATTTCGAAATCCGAAAAATATTCATTTTTTGAATCTTTCGG	49.62	77.06
155	D	15417	15639	3.48e-84	IGS (atpH - atpI)	LSC	CGAATTGAAGTAATAATAATATTCTTATTCTTGTTGAACCATCAAAACTACTTCGATATCTCTTTCGTTCATATAGAACTAGCAATATCTAATATCCCATATACGTGTGTTTCTTCCATAACGTAAACCAACTATTCATATCTTAGATTCAAACT	58.06	70.99
204	D	15729	16061	1.1e-113	IGS (atpH - atpI)	LSC	AATATCCCATATACGTGTGTTTCTTCCATAACGTAAACCAACTATTCATATCTTAGATTCAAACTATTCGTATCTTAAAGCCAATCGGATTTTAGAATCATTCTTCTATTTGATATTAGAATTGAATGAACAAAACAATAATAGAAAGAGAATATTCATTGGCAAGAGGTATGATATAATTATAATAAGACCGAACAGGAATTT	61.06	56.89
251	D	62442	62769	5.54e-142	IGS (accD - psaI), psaI	LSC	AAAACAACATAAAAAGCGAATTCTTCCTTAGAATTCGGGGGCAAGGGAAATAAAACGAATTTCATGTAGAAAGATGAATAAGTCCATTTATTTTATTCTACATTCCTTGCACTTATTATATATACTCATTTAGATATACTTCTATACGAAGTAGAATATGAATTATAATTATTATAAGATATCTTTATAACAATAACAGGTACAAATATTAAATTGAGGTACCCATTCTATGACAATTCTCAACAACTTAC	52.29	65.61
