# Supplementary material for: The First Chloroplast Genome Sequence of Boswellia sacra, a Resin-Producing Plant in Oman
Source: PLoS One. 2017 Jan 13;12(1):e0169794. doi: 10.1371/journal.pone.0169794 (PMC5235384; doi:10.1371/journal.pone.0169794)
Supplement: S4 Table — (XLSX) [file pone.0169794.s004.xlsx]

## Sheet: SSRs
Table S4: Simple Sequence Repeat analysis of B. sacra
					A. indica		B. sacra
No.	Region	Motif	No.of Repeats	Length(bp)	SSR start	SSR end	SSR start	SSR end
1	LSC	tgaa	3	12	1796	1807
2	LSC	aaat	3	12			6383	6394
3	LSC	ataa	3	12	6789	6800
4	LSC	ataa	3	12	6804	6815
5	LSC	ttcg	3	12	15564	15575
6	LSC	at	5	10	21835	21844	21733	21742
7	LSC	aat	4	12	33828	33839
8	LSC	atag	3	12			34089	34100
9	LSC	at	5	10	34333	34342
10	LSC	at	5	10	34344	34353
11	LSC	atct	3	12	38634	38645
12	LSC	tatc	3	12			38353	38364
13	LSC	aat	4	12	39254	39265
14	LSC	tta	4	12	45414	45425
15	LSC	ta	6	12			49380	49391
16	LSC	tat	4	12			50027	50038
17	LSC	at	5	10	50343	50352	50087	50096
18	LSC	at	5	10			50519	50528
19	LSC	cttt	3	12			51864	51875
20	LSC	atac	3	12	52123	52134
21	LSC	ata	4	12	52359	52370	52097	52108
22	LSC	att	4	12	55096	55107	54845	54856
23	LSC	ata	4	12			57925	57936
24	LSC	ttag	3	12	62480	62491
25	LSC	at	5	10			63260	63269
26	LSC	tc	5	10	65272	65281	65118	65127
27	LSC	ata	4	12			70908	70919
28	LSC	at	6	12			72021	72032
29	LSC	aaat	3	12	72185	72196
30	IRB	aag	4	12	98240	98251	98114	98125
31	IRB	at	5	10	98948	98957
32	SSC	aatt	3	12			117168	117179
33	SSC	atatga	3	18			118904	118921
34	SSC	at	6	12			118991	119002
35	SSC	at	5	10			120682	120691
36	SSC	at	5	10	122382	122391	122312	122321
37	SSC	tttc	3	12			125090	125101
38	SSC	catt	3	12	131097	131108	131003	131014
39	SSC	tta	4	12			131240	131251
40	IRA	at	5	10	149918	149927
41	IRA	ctt	4	12	150624	150635	150474	150485
