# Supplementary material for: The First Chloroplast Genome Sequence of Boswellia sacra, a Resin-Producing Plant in Oman
Source: PLoS One. 2017 Jan 13;12(1):e0169794. doi: 10.1371/journal.pone.0169794 (PMC5235384; doi:10.1371/journal.pone.0169794)
Supplement: S5 Table — (XLSX) [file pone.0169794.s005.xlsx]

## Sheet: Pairwise distance
	Table S5: Pairwise distances of important genes found in B. sacra
No.	Region	Pairwise distance	length	Pecent identity	Pecent difference			Region	Pairwise distance	length	Pecent identity	Pecent difference
1	trnH-GUG - psbA	0.47	457	59.46	40.54		1	trnH-GUG - psbA	0.47	457	59.46	40.54
2	psbA - trnK-UUU	0.12					57	accD - psaI	0.32	746	62.73	37.27
3	trnK-UUU - matK	0.11					18	atpH - atpI	0.31	1167	66.06	33.94
4	matK - trnK-UUU	0.12					34	psbZ - trnG-UCC	0.3	546	71.86	28.14
5	trnK-UUU - rps16	0.25	1034	73.6	26.4		5	trnK-UUU - rps16	0.25	1034	73.6	26.4
6	rps16 - rps16	0.12					26	petN - psbM	0.25	1139	63.79	36.21
7	rps16 - trnQ-UUG	0.2					59	ycf4 - cemA	0.25	942	73.31	26.69
8	trnQ-UUG - psbK	0.09					123	ccsA - ndhD	0.24	307	74.76	25.24
9	psbK - psbI	0.13					14	trnR-UCU - atpA	0.23	198	71.03	28.97
10	psbI - trnS-GCU	0.11					122	trnL-UAG - ccsA	0.21	111	66.95	33.05
11	trnS-GCU - trnG-GCC	0.2
12	trnG-GCC - trnG-GCC	0.07
13	trnG-GCC - trnR-UCU	0.13
14	trnR-UCU - atpA	0.23	198	71.03	28.97
15	atpA - atpF	0.12
16	atpF - atpF	0.07
17	atpF - atpH	0.19
18	atpH - atpI	0.31	1167	66.06	33.94
19	atpI - rps2	0.09
20	rps2 - rpoC2	0.13
21	rpoC2 - rpoC1	0.1
22	rpoC1 - rpoC1	0.06
23	rpoC1 - rpoB	0.04
24	rpoB - trnC-GCA	0.11
25	trnC-GCA - petN	0.15
26	petN - psbM	0.25	1139	63.79	36.21
27	psbM - trnD-GUC	0.12
28	trnD-GUC - trnY-GUA	0.17
29	trnY-GUA - trnE-UUC	0.07
30	trnE-UUC - trnT-GGU	0.1
31	trnT-GGU - psbD	0.09
32	psbD - trnS-UGA	0.13
33	trnS-UGA - psbZ	0.09
34	psbZ - trnG-UCC	0.3	546	71.86	28.14
35	trnG-UCC - trnfM-CAU	0.18
36	trnfM-CAU - rps14	0.08
37	rps14 - psaB	0.04
38	psaB - psaA	0
39	psaA - ycf3	0.09
40	ycf3 - ycf3 intron 1	0.06
41	ycf3 - ycf3 intron 2	0.06
42	ycf3 - trnS-GGA	0.09
43	trnS-GGA - rps4	0.15
44	rps4 - trnT-UGU	0.08
45	trnT-UGU - trnL-UAA	0.17
46	trnL-UAA - trnL-UAA	0.06
47	trnL-UAA - trnF-GAA	0.14
48	trnF-GAA - ndhJ	0.14
49	ndhJ - ndhK	0.05
50	ndhK - ndhC	0.04
51	ndhC - trnV-UAC	0.13
52	trnV-UAC - trnV-UAC	0.08
53	trnV-UAC - trnM-CAU	0.11
54	trnM-CAU - atpE	0.12
55	atpE - rbcL	0.07
56	rbcL - accD	0.09
57	accD - psaI	0.32	746	62.73	37.27
58	psaI - ycf4	0.12
59	ycf4 - cemA	0.25	942	73.31	26.69
60	cemA - petA	0.12
61	petA - psbJ	0.16
62	psbJ - psbL	0.07
63	psbL - psbF	0.05
64	psbF - psbE	0
65	psbE - petL	0.16
66	petL - petG	0.08
67	petG - trnW-CCA	0.1
68	trnW-CCA - trnP-UGG	0.19
69	trnP-UGG - psaJ	0.09
70	psaJ - rpl33	0.12
71	rpl33 - rps18	0.14
72	rps18 - rpl20	0.16
73	rpl20 - rps12	0.07
74	rps12 - clpP	0.09
75	clpP - clpP intron 1	0.11
76	clpP - clpP intron 2	0.1
77	clpP - psbB	0.09
78	psbB - psbT	0.13
79	psbT - psbN	0.09
80	psbN - psbH	0.04
81	psbH - petB	0.09
82	petB - petB	0.07
83	petB - petD	0.1
84	petD - rpoA	0.18
85	rpoA - rps11	0.1
86	rps11 - rpl36	0.1
87	rpl36 - infA	0.1
88	infA - rps8	0.2
89	rps8 - rpl14	0.13
90	rpl14 - rpl16	0.13
91	rpl16 - rpl16	0.09
92	rpl16 - rps3	0.2
93	rps22 - rps19	0
94	rps19 - rpl2	0.01
95	rpl2 - rpl2	0.01
96	rpl2 - rpl23	0
97	rpl23 - trnI-CAU	0.02
98	trnI-CAU - ycf2	0
99	ycf2 - ycf15	0.04
100	ycf15 - trnL-CAA	0.01
101	trnL-CAA - ndhB	0.03
102	ndhB - ndhB	0.01
103	ndhB - rps7	0.02
104	rps7 - rps12	0.02
105	rps12 - trnV-GAC	0.02
106	trnV-GAC - 16S rRNA	0.01
107	16S rRNA - trnI-GAU	0.02
108	trnI-GAU - ycf68	0
109	ycf68 - trnI-GAU	0.01
110	trnI-GAU - trnA-UGC	0.02
111	trnA-UGC - orf42	0
112	orf42 - orf56	0.01
113	orf56 - trnA-UGC	0
114	trnA-UGC - 23S rRNA	0.01
115	23S rRNA - 4.5S rRNA	0.01
116	4.5S rRNA - 5S rRNA	0.02
117	5S rRNA - trnR-ACG	0.02
118	trnR-ACG - trnN-GUU	0.04
119	trnN-GUU - ycf1	0.07
120	ndhF - rpl32	0.17
121	rpl32 - trnL-UAG	0.2
122	trnL-UAG - ccsA	0.21	111	66.95	33.05
123	ccsA - ndhD	0.24	307	74.76	25.24
124	ndhD - psaC	0.1
125	psaC - ndhE	0.09
126	ndhE - ndhG	0.16
127	ndhG - ndhI	0.15
128	ndhI - ndhA	0.12
129	ndhA - ndhA	0.11
130	ndhA - ndhH	0
131	ndhH - rps15	0.1
132	rps15 - ycf1	0.18
133	ycf1 - trnN-GUU	0.07
134	trnN-GUU - trnR-ACG	0.04
135	trnR-ACG - 5S rRNA	0.02
136	5S rRNA - 4.5S rRNA	0.02
137	4.5S rRNA - 23S rRNA	0.01
138	23S rRNA - trnA-UGC	0.01
139	trnA-UGC - orf56	0
140	orf56 - orf42	0.01
141	orf42 - trnA-UGC	0
142	trnA-UGC - trnI-GAU	0.02
143	trnI-GAU - ycf68	0.01
144	ycf68 - trnI-GAU	0
145	trnI-GAU - 16S rRNA	0.02
146	16S rRNA - trnV-GAC	0.01
147	trnV-GAC - rps12	0.02
148	rps12 - rps7	0.02
149	rps7 - ndhB	0.02
150	ndhB - ndhB 2	0.01
151	ndhB - trnL-CAA	0.03
152	trnL-CAA - ycf15	0.01
153	ycf15 - ycf2	0.04
154	ycf2 - trnI-CAU	0
155	trnI-CAU - rpl23	0.02
156	rpl23 - rpl2	0
157	rpl2 - rpl2 2	0.01
158	rpl2 - rps19	0.01
159	rps19 - trnH-GUG	0.05
