# Supplementary material for: The First Chloroplast Genome Sequence of Boswellia sacra, a Resin-Producing Plant in Oman
Source: PLoS One. 2017 Jan 13;12(1):e0169794. doi: 10.1371/journal.pone.0169794 (PMC5235384; doi:10.1371/journal.pone.0169794)
Supplement: S6 Table — (XLSX) [file pone.0169794.s006.xlsx]

## Sheet: DFGDSG
Table S6	Indels analysis of B. sacra in comparison with A. indica
	Total number of indel sited	number of indel event	Average indel length	Indel diversity per site
accD	33	5	6.6	0.003
atpA	124	30	4.133	0.01895
atpF	15	1	15	0.00175
ccsA	9	1	1	0.00103
matK	6	1	6	0.00066
ndhD	9	1	9	0.00065
ndhF	3	1	3	0.00065
petB	6	1	6	0.00065
psbC	30	1	30	0.00065
rpl2	55	20	2.75	0.02342
rpl14	51	2	25.5	0.00542
rpl20	6	1	6	0.00278
rpl22	6	2	3	0.00409
rpl32	17	2	8.5	0.01143
rpl33	6	1	6	0.00483
rpoA	6	1	6	0.00102
rpoC1	21	2	10.5	0.00097
rpoC2	42	5	8.4	0.00097
rps3	3	1	3	0.00152
rps8	6	2	3	0.00487
rps11	6	1	6	0.00236
rps12	12	8	2.7	0.02174
rps16	12	2	6	0.00733
ycf1	4354	25	174.16	0.0046
ycf2	57	7	8.1	0.00102
total	195.8	4.96	14.4137	0.0050544
