# Supplementary material for: The First Chloroplast Genome Sequence of Boswellia sacra, a Resin-Producing Plant in Oman
Source: PLoS One. 2017 Jan 13;12(1):e0169794. doi: 10.1371/journal.pone.0169794 (PMC5235384; doi:10.1371/journal.pone.0169794)
Supplement: S7 Table — (XLSX) [file pone.0169794.s007.xlsx]

## Sheet: SSSS
Table S7: Pairwise sequence divergence among 76 shared genes of B. sacra and A. indica
accD	0.0715219
atpA	0.365		1.28525
atpB	0.041298
atpE	0.0517609				Total genome distance	0.0662376
atpF	0.0389569
atpH	0.0249138
atpI	0.0415207
ccsA	0.0756756
cemA	0.0566609
clpP	0.067805
infA	0.100895
matK	0.0523359
ndhA	0.0523359
ndhB	0.00655259
ndhC	0.0427312
ndhD	0.062749
ndhE	0.0370862
ndhF	0.0893399
ndhG	0.0602485
ndhH	0.0491015
ndhI	0.0493613
ndhJ	0.0344313
ndhK	0.0502212
petA	0.0438573
petB	0.0333215
petD	0.0331847
petG	0.017859
petN	0.0112364
psaA	0.0294794
psaB	0.0348698
psaC	0.0375623
psaI	0.0359631
psaJ	0.0225581
psbA	0.0171776
psbB	0.0329045
psbC	0.0236127
psbD	0.0239837
psbE	0.0120488
psbF	0.0169508
psbH	0.0659051
psbI	0.0183507
psbJ	0.0081969
psbK	0.0676921
psbL	0.0086209
psbM	0.0393043
psbN	0.02326
psbT	0.00990131
psbZ	0.0379854
rbcL	0.0433579
rpl2	0.2676		1.22324
rpl14	0.0256764
rpl16	0.0559153
rpl20	0.0806177
rpl22	0.114151
rpl23	0.00714298
rpl32	0.133486
rpl33	0.0408983
rpl36	0.0360489
rpoA	0.049801
rpoB	0.0407088
rpoC1	0.0291256
rpoC2	0.0573547
rps2	0.0466274
rps3	0.0654171
rps4	0.0391431
rps7	0.0064517
rps8	0.0808595
rps11	0.0625942
rps12	0.287		1.0785
rps14	0.0408323
rps15	0.0692057
rps16	0.0515408
rps18	0.0266256
rps19	0.00359714
ycf1	0.276		1.02115
ycf2	0.0150316
