# Supplementary material for: The First Chloroplast Genome Sequence of Boswellia sacra, a Resin-Producing Plant in Oman
Source: PLoS One. 2017 Jan 13;12(1):e0169794. doi: 10.1371/journal.pone.0169794 (PMC5235384; doi:10.1371/journal.pone.0169794)
Supplement: S8 Table — (XLS) [file pone.0169794.s008.xls]

## Sheet: Codon Omega Results
Table S8: Comparisons of number of synonymous (S) and nonsynonymous (N) substitutions in chloroplast genome of B. sacra, A. indica and Citrus sinensis
Codon#	Codon Start	Triplet	Syn (s)	Nonsyn (n)	Syn sites (S)	Nonsyn sites (N)	dS	dN	dN-dS	P-value	Normalized dN-dS
298	20119	TCT	0	19	0.850059	2.06879	0	9.18411	9.18411	0.00144408	1.48493
178	8509	GTT	3	27	0.966791	2.03321	3.10305	13.2795	10.1765	0.00470191	1.64538
1541	113065	GGA	1	20	0.787728	1.97392	1.26947	10.1321	8.86264	0.00812098	1.43296
1917	133309	CGT	2	23	0.850153	2.08722	2.35252	11.0194	8.6669	0.0118915	1.40131
1832	129661	CTT	1	18	0.870873	2.11924	1.14827	8.49362	7.34535	0.0127123	1.18763
8	3976	GTA	2	21	0.887994	2.03355	2.25227	10.3268	8.07453	0.014247	1.30553
267	10999	ACT	3	24	0.936298	2.06354	3.20411	11.6305	8.42641	0.0147126	1.36242
1665	124540	CCG	1.16667	16.8333	0.937048	2.02928	1.24505	8.29523	7.05019	0.0158844	1.13991
1873	132037	GGC	1.66667	24.3333	0.751364	2.21282	2.21819	10.9965	8.77834	0.0174081	1.41933
1547	113218	TCT	1	17	0.839133	2.08914	1.19171	8.13733	6.94563	0.0188714	1.123
75	5410	AGA	1	16	0.794067	1.85769	1.25934	8.61283	7.35349	0.0194896	1.18895
1328	90238	TCT	0.5	13.5	0.942811	2.01519	0.530329	6.69913	6.1688	0.0198325	0.997402
1885	132646	GTC	1	16	0.873722	2.12628	1.14453	7.52489	6.38036	0.0229501	1.03161
1421	101002	TCA	3.33333	23.6667	0.887268	1.94149	3.75685	12.1899	8.43308	0.0239694	1.3635
1119	71977	TCT	0	12	0.763242	2.19735	0	5.46113	5.46113	0.0279412	0.882983
1680	124888	GTG	2.66667	19.3333	0.974538	1.99784	2.73634	9.67713	6.94079	0.0297325	1.12222
338	26110	GGG	0.166667	16.8333	0.621459	2.28968	0.268186	7.35184	7.08365	0.0298423	1.14532
493	37363	GCA	2.16667	18.8333	0.896361	2.00098	2.41718	9.41203	6.99485	0.0304993	1.13096
2342	162376	GCT	0	9	0.955548	2.04445	0	4.40216	4.40216	0.0317031	0.711763
2411	165514	TCT	0	10	0.863246	2.10506	0	4.75045	4.75045	0.0321781	0.768076
546	39487	ACA	0.5	11.5	0.987054	2.01194	0.506558	5.71587	5.20931	0.0327768	0.842267
51	5062	GTA	1	15	0.856	2.13036	1.16822	7.04107	5.87284	0.0334119	0.94955
1938	133765	GCT	2.5	20.5	0.883986	2.08713	2.8281	9.82211	6.99401	0.0366284	1.13083
1628	120502	CCT	2	17	0.919114	2.03005	2.17601	8.3742	6.19819	0.0370011	1.00215
2758	201433	GTT	1	13	0.940784	2.04836	1.06294	6.34656	5.28361	0.0374126	0.854281
1949	134086	GTA	1.83333	16.1667	0.931617	1.99932	1.9679	8.08607	6.11817	0.0379141	0.989215
108	6787	CCT	1	14	0.878717	2.09373	1.13802	6.68665	5.54862	0.0380312	0.897129
315	23734	ATA	0	11	0.745334	2.18987	0	5.02313	5.02313	0.039864	0.812164
469	35830	GTT	2	16	0.966454	2.03261	2.06942	7.87164	5.80222	0.0401925	0.938132
2557	174874	CGT	0	9	0.875941	2.09155	0	4.30303	4.30303	0.0429248	0.695736
1441	103768	GTG	1.5	17.5	0.798568	2.07627	1.87836	8.42857	6.55021	0.0432555	1.05907
1187	75907	CTT	1.5	17.5	0.816989	2.16781	1.83601	8.07265	6.23664	0.046624	1.00837
332	25939	TTA	0.5	12.5	0.732382	1.90414	0.682703	6.56465	5.88194	0.050904	0.951022
441	34927	CTA	4.5	15.5	1.26557	1.6874	3.5557	9.18574	5.63004	0.0547888	0.910292
1579	117031	TCT	1	13	0.867566	2.11648	1.15265	6.14227	4.98962	0.0549416	0.806746
1245	85738	AGG	1.33333	15.6667	0.825749	2.15025	1.6147	7.28598	5.67129	0.0566589	0.916962
1464	106153	CCT	3	19	0.925061	2.06745	3.24303	9.19007	5.94704	0.0571362	0.961548
515	38941	ACA	1.5	14.5	0.895468	2.03842	1.6751	7.11334	5.43824	0.0578133	0.879282
196	8806	AGT	0.666667	25.3333	0.445178	2.50959	1.49753	10.0946	8.59707	0.0583671	1.39002
1661	124396	CGT	3	18	0.941569	2.00258	3.18617	8.98841	5.80224	0.0597675	0.938135
995	68971	ACG	2.83333	19.1667	0.889863	2.07439	3.18401	9.23968	6.05567	0.0599354	0.97911
1213	78358	GGA	1.33333	12.6667	0.90318	1.87701	1.47627	6.74832	5.27205	0.0603349	0.852412
383	29386	GGA	3.5	16.5	1.0357	1.78197	3.37935	9.25941	5.88007	0.0604544	0.950718
362	26920	GAC	1.25	20.75	0.626711	2.35231	1.99454	8.82111	6.82657	0.0606866	1.10375
1976	135124	GGC	1.83333	22.1667	0.634906	2.19285	2.88757	10.1086	7.22104	0.0609051	1.16753
1954	134317	CGG	3.5	20.5	0.884463	1.9573	3.95721	10.4736	6.51643	0.0619038	1.05361
1216	79108	GTA	0.5	10.5	0.896115	2.03993	0.557964	5.14724	4.58928	0.0622164	0.742018
2604	176809	CGG	0.5	13.5	0.662619	2.05733	0.754582	6.56191	5.80733	0.0652969	0.938959
847	64114	CCT	1.5	13.5	0.931477	2.02818	1.61035	6.65622	5.04587	0.0654447	0.815842
619	41539	TCG	2.83333	18.1667	0.851644	1.9258	3.3269	9.43329	6.10639	0.0673324	0.987311
938	68164	GTT	2	15	0.924967	2.07503	2.16224	7.2288	5.06656	0.0675818	0.819187
149	8125	TTC	2	15	0.905305	2.03229	2.2092	7.38085	5.17165	0.0677412	0.836178
1888	132730	GCA	2	13	1.01123	1.94342	1.97779	6.68925	4.71146	0.0694773	0.761773
50	4996	CTT	0	7	0.947674	2.05233	0	3.41076	3.41076	0.0701255	0.551469
733	44926	CAC	0	12	0.586216	2.37768	0	5.04694	5.04694	0.0710369	0.816014
975	68593	GCA	0.833333	14.1667	0.702431	2.13087	1.18636	6.6483	5.46194	0.0713317	0.883114
2420	167125	ATT	0	9	0.762775	2.23723	0	4.02284	4.02284	0.0713339	0.650433
1331	90388	ATA	1.66667	17.3333	0.761649	2.17133	2.18823	7.98283	5.7946	0.0716491	0.9369
299	20161	ATC	1	11	0.934201	2.0658	1.07043	5.32482	4.25438	0.0730446	0.68787
1477	106507	ACT	1.5	14.5	0.858185	2.10944	1.74788	6.87386	5.12599	0.0740759	0.828795
247	10114	ATT	2	16	0.857571	2.14243	2.33217	7.46816	5.13599	0.0763726	0.830412
586	40717	GTT	2	15	0.890215	2.07259	2.24665	7.23734	4.99069	0.0768091	0.80692
195	8800	CTT	0.833333	17.1667	0.615305	2.37231	1.35434	7.23626	5.88192	0.0770196	0.951018
2621	177085	CCT	1	11	0.913244	2.06029	1.095	5.33906	4.24406	0.0773608	0.686201
2715	191854	ATG	3.16667	28.8333	0.633991	2.30429	4.99482	12.5129	7.51806	0.0775133	1.21556
529	39175	CCA	2	13	0.996954	1.98378	2.00611	6.55316	4.54705	0.0780416	0.735189
1720	126286	CGT	2	18	0.759796	2.18237	2.63229	8.2479	5.61561	0.0787931	0.90796
2455	168634	GTA	0	6	1.02867	1.97133	0	3.04364	3.04364	0.080505	0.49211
1381	96094	TGG	3.91667	27.0833	0.689138	2.08903	5.68342	12.9646	7.28115	0.0819669	1.17725
1903	133180	ACA	2.5	16.5	0.897477	2.04061	2.78559	8.08581	5.30022	0.0821646	0.856965
1055	70681	GAT	0	13	0.518346	2.46543	0	5.27292	5.27292	0.0836841	0.852552
2036	143254	CCT	1.66667	14.3333	0.864195	2.10771	1.92858	6.80042	4.87184	0.0860653	0.787704
1358	92509	CTT	1.5	13.5	0.876742	2.10219	1.71088	6.42189	4.71101	0.0878391	0.761699
911	67444	GTT	1.5	13.5	0.875526	2.10249	1.71326	6.42096	4.7077	0.0882326	0.761165
1073	71089	CCA	4	18	0.988645	1.94431	4.04594	9.25781	5.21187	0.0901279	0.84268
32	4516	ATT	2	16	0.825386	2.17461	2.42311	7.35763	4.93452	0.0911975	0.797837
2624	177187	GTA	1	9	1.02031	1.94485	0.98009	4.62762	3.64752	0.0920429	0.58975
1365	94612	ATA	1	14	0.70208	2.21909	1.42434	6.3089	4.88456	0.0930284	0.78976
2551	174757	GCT	1	10	0.947768	2.05223	1.05511	4.87274	3.81763	0.0933392	0.617254
1827	129466	GGT	0.5	10.5	0.805608	2.1635	0.620649	4.85324	4.23259	0.0937253	0.684346
714	44485	GTT	2	17	0.755428	2.14748	2.64751	7.91627	5.26876	0.0939456	0.85188
1277	86791	TCC	3.5	19.5	0.889591	2.07676	3.93439	9.38963	5.45524	0.0948985	0.88203
2681	179608	GCG	2	13	0.958254	2.03165	2.08713	6.39874	4.31162	0.0955589	0.697123
1879	132241	GCT	4.5	23.5	0.861698	2.10203	5.22225	11.1797	5.9574	0.0962538	0.963223
1068	70885	AAA	0	12	0.484471	2.25465	0	5.32232	5.32232	0.0967421	0.86054
1776	127579	AGT	3.5	22.5	0.793631	2.18221	4.41011	10.3107	5.90054	0.0972304	0.954029
1110	71848	ATG	2.25	19.75	0.687099	2.14437	3.27464	9.21017	5.93553	0.0981794	0.959686
372	27250	TTT	0	9	0.676263	2.30519	0	3.90423	3.90423	0.0987436	0.631256
449	35404	CGA	3	15	0.91069	1.80892	3.29421	8.29225	4.99804	0.0993149	0.808109
111	6844	CAT	0	12	0.521282	2.46068	0	4.8767	4.8767	0.0996865	0.788489
280	18700	CTT	2	14	0.896292	2.1029	2.23142	6.65746	4.42604	0.101065	0.715625
492	37360	GTT	1.5	13.5	0.849143	2.13891	1.76649	6.31163	4.54515	0.101098	0.734882
621	41608	CGT	1	10	0.913477	2.04256	1.09472	4.89581	3.80109	0.101484	0.614579
1717	126277	GAC	2	23	0.587862	2.38028	3.40216	9.66273	6.26057	0.10225	1.01224
193	8719	ACA	1.66667	13.3333	0.843865	2.01175	1.97504	6.62774	4.6527	0.102462	0.752272
1473	106450	GTT	3.83333	19.1667	0.929992	2.07001	4.1219	9.25922	5.13732	0.102942	0.830627
1634	121840	GCC	3.83333	19.1667	0.908616	2.02248	4.21887	9.47681	5.25794	0.102952	0.85013
1104	71650	CTA	3.5	12.5	1.20548	1.74763	2.9034	7.15255	4.24916	0.103862	0.687025
1989	136180	TAT	0	12	0.443659	2.13812	0	5.6124	5.6124	0.104078	0.907441
1539	110992	ATA	1.83333	13.1667	0.867638	1.98397	2.11302	6.63654	4.52352	0.10524	0.731386
1677	124816	CTG	4	15	1.1023	1.84415	3.62879	8.13381	4.50503	0.1054	0.728395
234	9412	GAT	0	14	0.416918	2.39453	0	5.84667	5.84667	0.105697	0.945318
565	39931	TCC	2.5	14.5	0.906239	1.92686	2.75865	7.52519	4.76654	0.106138	0.770677
2152	146305	GCT	2.66667	16.3333	0.896101	2.1039	2.97586	7.76336	4.78751	0.106304	0.774068
201	8845	CGT	0.833333	16.1667	0.579965	2.36308	1.43687	6.84135	5.40448	0.107291	0.873824
12	4138	GGT	2	14	0.884025	2.11598	2.26238	6.61633	4.35395	0.107411	0.703969
259	10633	CAT	0.5	12.5	0.656998	2.2871	0.761037	5.46543	4.70439	0.107594	0.76063
2492	169828	GCC	1	10	0.908474	2.08185	1.10075	4.80341	3.70266	0.108015	0.598665
990	68803	GAT	0	14	0.426335	2.47693	0	5.65217	5.65217	0.108237	0.913871
1420	100999	GCT	3	18	0.858008	2.14199	3.49647	8.40339	4.90692	0.10885	0.793376
2151	146302	GAT	0	13	0.457925	2.46799	0	5.26743	5.26743	0.109412	0.851665
561	39892	CCT	1	10	0.89384	2.06367	1.11877	4.84575	3.72698	0.110055	0.602596
1280	86872	CAT	0	12	0.492448	2.44469	0	4.9086	4.9086	0.110558	0.793648
2074	144244	GCT	1	9	0.982767	2.01723	1.01754	4.46156	3.44402	0.110949	0.556846
81	5587	CCG	0	12	0.446549	2.22084	0	5.40335	5.40335	0.110962	0.873641
1876	132082	ATA	0.666667	15.3333	0.558876	2.3065	1.19287	6.64789	5.45502	0.111375	0.881995
999	69025	GTA	3.33333	16.6667	0.949365	2.01473	3.51112	8.27242	4.7613	0.111442	0.769831
508	38743	AGA	0	8	0.642124	2.04864	0	3.90503	3.90503	0.112907	0.631384
2044	143341	GTT	1.5	12.5	0.867747	2.09604	1.72861	5.96363	4.23501	0.114266	0.684738
200	8842	ACT	2.5	15.5	0.89211	2.09681	2.80234	7.39217	4.58983	0.114785	0.742106
1602	118966	ACA	1	10	0.866597	2.03586	1.15394	4.91194	3.758	0.114902	0.607612
1396	99937	ATT	1	12	0.769064	2.22224	1.30028	5.39995	4.09967	0.115446	0.662855
648	42184	CGC	2.5	14.5	0.93734	2.05519	2.66712	7.05529	4.38817	0.116563	0.709501
945	68254	CTG	2.5	10.5	1.18451	1.79566	2.11057	5.84742	3.73685	0.116671	0.604192
506	38629	ATA	1.5	15.5	0.717112	2.23763	2.09172	6.92697	4.83525	0.119046	0.781787
1983	135676	ATT	2	15	0.814685	2.18204	2.45494	6.87429	4.41935	0.119595	0.714543
2563	175120	GCA	1.83333	12.1667	0.90723	1.98641	2.0208	6.12496	4.10416	0.1198	0.663581
1722	126304	CTT	2.5	15.5	0.885325	2.11468	2.82382	7.32973	4.50591	0.120521	0.728538
239	9556	GTG	1.83333	13.1667	0.866003	2.07946	2.11701	6.33176	4.21476	0.120959	0.681463
217	9082	ATT	0	7	0.781247	2.21875	0	3.15492	3.15492	0.121036	0.510104
275	11995	ATA	1	12	0.741622	2.19624	1.3484	5.46387	4.11548	0.122746	0.665411
940	68194	GTT	3	16	0.914987	2.08501	3.27873	7.67381	4.39508	0.123523	0.710618
305	22423	GTA	1.75	12.25	0.897767	2.04256	1.94928	5.99737	4.04809	0.123944	0.654516
1496	107905	GAT	1	18	0.522995	2.42467	1.91207	7.42369	5.51162	0.124663	0.891146
192	8716	GGA	1.5	10.5	0.879654	1.80138	1.70522	5.82886	4.12364	0.124684	0.666731
1246	85741	GGC	1.5	16.5	0.67464	2.29817	2.22341	7.17964	4.95623	0.125216	0.801348
2169	147106	GCT	4.5	19.5	0.956392	2.04135	4.70518	9.55252	4.84734	0.125796	0.783742
520	39088	GCC	3	14	0.95679	1.89354	3.13548	7.39357	4.25809	0.126228	0.688469
2746	197266	ATA	3	18	0.824353	2.15227	3.63922	8.36325	4.72403	0.126401	0.763804
670	42778	CTA	1.5	7.5	1.23773	1.71404	1.2119	4.37561	3.16372	0.126752	0.511525
2656	178165	ATG	0	13	0.437299	2.55321	0	5.09163	5.09163	0.128067	0.82324
497	37651	TAT	0	12	0.401964	2.15468	0	5.56928	5.56928	0.128395	0.900469
786	53095	CTG	9	26	1.03499	1.81678	8.69576	14.311	5.61527	0.128958	0.907905
1162	73099	TTC	4.16667	18.8333	0.808413	1.78795	5.15413	10.5335	5.37935	0.132024	0.86976
1994	136297	TTA	3	16	0.870392	2.03	3.44672	7.88176	4.43504	0.132984	0.717079
228	9319	GAT	5	20	0.965857	2.03414	5.17675	9.83215	4.6554	0.136171	0.752709
1363	93475	TTT	1	15	0.594708	2.3744	1.6815	6.31739	4.6359	0.140108	0.749555
791	56023	GCA	1.5	13.5	0.740094	2.11186	2.02677	6.39247	4.3657	0.140214	0.705868
1785	127975	CAT	0	11	0.482673	2.47263	0	4.44871	4.44871	0.140646	0.719289
85	5677	ACA	0	5	0.965451	2.01114	0	2.48616	2.48616	0.140804	0.401974
1524	110653	CTA	3.5	11.5	1.19327	1.73833	2.93311	6.61556	3.68245	0.141609	0.595397
294	20068	TTA	2	12	0.809914	1.79997	2.4694	6.66677	4.19737	0.141694	0.678652
2503	171142	GGG	0.5	7.5	0.923161	2.04612	0.541618	3.66548	3.12386	0.142602	0.505081
2733	194770	TTA	1.25	11.75	0.675195	1.83492	1.85132	6.40353	4.55222	0.143391	0.736025
1407	100669	GGT	3.33333	19.6667	0.788835	2.17114	4.22564	9.05821	4.83257	0.143669	0.781354
1552	113620	TGT	2.5	15.5	0.822738	2.08942	3.03864	7.41832	4.37969	0.14399	0.708129
1506	109912	CCT	2	12	0.913349	2.04263	2.18974	5.87477	3.68503	0.144078	0.595814
1191	76378	AAA	0.666667	22.3333	0.344885	2.38694	1.93301	9.35646	7.42345	0.144273	1.20026
204	8944	GCG	2.83333	13.1667	0.950668	1.88635	2.98036	6.97997	3.99961	0.144881	0.646677
213	9055	AAG	0.5	12.5	0.584431	2.34518	0.855533	5.33007	4.47454	0.145223	0.723466
1016	69346	GAT	0	12	0.431864	2.47615	0	4.84622	4.84622	0.145267	0.783562
727	44725	TCT	3	15	0.914709	2.04733	3.27973	7.3266	4.04687	0.145663	0.654317
1086	71374	TTG	1.75	14.25	0.715008	2.0502	2.44753	6.95056	4.50303	0.146146	0.728072
442	34936	ATT	1	16	0.538842	2.34937	1.85583	6.81033	4.9545	0.146418	0.801068
2116	145291	ATA	0.5	9.5	0.729849	2.16651	0.685073	4.38493	3.69985	0.147207	0.598211
1505	109909	AAT	0	11	0.47233	2.48877	0	4.41985	4.41985	0.14786	0.714623
460	35683	TTT	0	12	0.421424	2.44362	0	4.91075	4.91075	0.148193	0.793995
49	4942	AGT	0	11	0.473045	2.50168	0	4.39705	4.39705	0.148811	0.710937
1511	110392	ATT	3	15	0.92158	2.07842	3.25528	7.21702	3.96174	0.149002	0.640554
2010	142480	AGT	0	12	0.430542	2.51127	0	4.77846	4.77846	0.149741	0.772606
1790	128173	ACT	2	12	0.917503	2.0825	2.17983	5.76231	3.58248	0.149795	0.579233
692	43693	TCC	2.25	12.75	0.928393	2.0685	2.42354	6.16388	3.74034	0.150557	0.604757
968	68497	TCT	2	13	0.857355	2.1361	2.33276	6.08586	3.75311	0.151625	0.606821
1318	90055	TAT	0	9	0.488357	2.09436	0	4.29725	4.29725	0.151625	0.6948
1244	84484	CTG	2.83333	10.1667	1.1828	1.78166	2.39544	5.7063	3.31086	0.151825	0.535316
1469	106306	ACA	2	13	0.824253	2.0551	2.42644	6.32571	3.89928	0.151912	0.630454
303	20611	ACA	3.66667	18.3333	0.822865	2.0075	4.45598	9.13244	4.67646	0.152786	0.756114
1489	107314	ATT	3.16667	18.8333	0.788615	2.1977	4.01548	8.56957	4.55409	0.15286	0.736328
1721	126298	TCT	4	17	0.937916	2.01532	4.26477	8.43539	4.17062	0.154192	0.674326
1553	113623	CTT	2	16	0.723541	2.27646	2.76418	7.02846	4.26428	0.154312	0.68947
887	66874	TCA	2.5	11.5	0.92419	1.7268	2.70507	6.65973	3.95465	0.154626	0.639408
2114	145285	TTT	0	10	0.50223	2.44973	0	4.08209	4.08209	0.154909	0.660012
649	42193	AGA	0	11	0.410133	2.22504	0	4.94372	4.94372	0.155531	0.799326
1234	79564	CGA	1.5	9.5	0.886404	1.77893	1.69223	5.34029	3.64806	0.155819	0.589837
1225	79270	GTT	1.5	13.5	0.748913	2.23479	2.0029	6.04083	4.03792	0.156167	0.652871
1959	134386	ACA	2	13	0.811776	2.04909	2.46373	6.34427	3.88054	0.156883	0.627424
2513	172174	TCT	1.5	11.5	0.853653	2.1398	1.75715	5.37433	3.61718	0.157686	0.584844
1165	73252	ACA	1	9	0.876116	2.09868	1.1414	4.2884	3.147	0.158041	0.508823
845	64024	CTG	6	16	1.19282	1.79001	5.03012	8.93849	3.90838	0.158687	0.631926
2583	175903	GGA	1	7	0.982999	1.76954	1.0173	3.95584	2.93854	0.158832	0.475118
333	25942	CCT	3.33333	17.6667	0.838955	2.12408	3.9732	8.31733	4.34413	0.158874	0.702381
2323	161872	TCC	2	12	0.881755	2.04877	2.2682	5.85717	3.58897	0.15912	0.580283
1126	72145	TTT	0	9	0.544184	2.40675	0	3.73948	3.73948	0.159678	0.604618
2127	145558	TGT	0	10	0.452256	2.25636	0	4.43192	4.43192	0.16092	0.716576
160	8233	CTT	2	12	0.891943	2.08453	2.24229	5.75669	3.51439	0.161489	0.568224
1242	84472	ACC	2	12	0.887407	2.07592	2.25376	5.78057	3.52681	0.161882	0.570233
830	63781	ACA	2.33333	12.6667	0.906923	2.01381	2.5728	6.28989	3.71709	0.16233	0.600998
1061	70759	TAT	0	11	0.396072	2.21307	0	4.97047	4.97047	0.163483	0.803651
959	68413	GTA	2	11	0.935178	1.99475	2.13863	5.51449	3.37586	0.163649	0.545825
1344	91717	CGA	4.25	15.75	0.930804	1.77776	4.56595	8.85947	4.29352	0.163736	0.694198
950	68299	CGC	2	18	0.634413	2.32622	3.15252	7.73787	4.58535	0.165539	0.741382
266	10996	GTT	2	14	0.77925	2.18699	2.56657	6.40148	3.83491	0.167266	0.620048
2154	146326	CGT	2.66667	17.3333	0.73313	2.1476	3.63737	8.07102	4.43365	0.169292	0.716855
1991	136249	GAT	1	17	0.494051	2.45268	2.02408	6.93121	4.90712	0.170056	0.793408
1649	122143	GCC	3.5	15.5	0.942057	2.04398	3.71527	7.58324	3.86797	0.170194	0.625392
573	40063	GCT	3	14	0.938871	2.05722	3.19533	6.8053	3.60997	0.170511	0.583678
1297	87274	ATT	1	11	0.725787	2.25357	1.37782	4.88115	3.50333	0.170624	0.566436
2222	158314	ATT	0	6	0.761499	2.22883	0	2.692	2.692	0.171454	0.435256
2035	143248	CCA	4.5	14.5	1.0962	1.85886	4.10511	7.80047	3.69536	0.172613	0.597485
735	45091	ATA	2.5	15.5	0.7816	2.12498	3.19857	7.29418	4.09561	0.173118	0.662199
68	5311	CTC	1	9	0.855922	2.14408	1.16833	4.19761	3.02928	0.173568	0.489789
2048	143356	CCC	3.5	16.5	0.891397	2.08548	3.92642	7.91183	3.98541	0.173623	0.644381
76	5491	GGT	1.16667	8.83333	0.918485	2.05841	1.27021	4.29135	3.02114	0.173782	0.488473
116	6910	CTT	3	15	0.887754	2.11225	3.37932	7.10144	3.72213	0.173888	0.601812
244	9751	CGA	1.5	5.5	1.264	1.39355	1.18671	3.94675	2.76004	0.174292	0.446257
272	11095	CGT	1.5	12.5	0.762027	2.19246	1.96844	5.70137	3.73293	0.174488	0.603559
1670	124666	GTT	2	12	0.872533	2.10601	2.29218	5.69798	3.40581	0.174998	0.550668
353	26722	ACA	2.83333	16.1667	0.802496	2.13488	3.53065	7.57265	4.042	0.175002	0.65353
986	68782	GGC	2.75	15.25	0.811883	2.0602	3.38719	7.40221	4.01502	0.17523	0.649169
2724	193087	AAA	0	8	0.518862	2.13689	0	3.74376	3.74376	0.175694	0.60531
2564	175132	CCC	1	8	0.93364	2.06636	1.07108	3.87154	2.80047	0.176794	0.452793
2008	142426	TCT	2	13	0.816051	2.16054	2.45083	6.01702	3.56619	0.177014	0.5766
739	46189	GAT	0.5	15.5	0.437181	2.46578	1.14369	6.28605	5.14236	0.177556	0.831443
2481	169621	GGT	2.5	15.5	0.780677	2.14347	3.20235	7.23128	4.02893	0.17758	0.651418
38	4711	GGT	1	9	0.848993	2.15101	1.17787	4.18409	3.00622	0.177641	0.486061
758	47071	CAT	0	10	0.470446	2.49495	0	4.0081	4.0081	0.177743	0.648049
1574	116281	ATA	1	10	0.747736	2.13789	1.33737	4.67751	3.34014	0.178936	0.54005
2510	172126	GAT	0	9	0.498994	2.37355	0	3.79179	3.79179	0.17955	0.613075
2718	192007	GTT	3	17	0.7949	2.20377	3.77406	7.71406	3.94	0.18257	0.637039
588	40792	GTC	3	15	0.849168	2.05905	3.53287	7.2849	3.75204	0.183233	0.606648
2741	195907	ACG	2.83333	15.1667	0.847079	2.13934	3.34483	7.08942	3.74459	0.183429	0.605444
753	46960	GCA	4	17	0.876725	1.9929	4.56243	8.53029	3.96786	0.183661	0.641543
344	26422	CAT	0.75	15.25	0.496778	2.48317	1.50973	6.14135	4.63162	0.183794	0.748863
2105	144997	CTT	3	14	0.920783	2.07922	3.2581	6.73331	3.47521	0.185164	0.561889
215	9061	ATA	0.666667	9.33333	0.724338	2.20189	0.920381	4.23879	3.31841	0.185816	0.536537
1051	70612	ATA	0	6	0.722448	2.23605	0	2.6833	2.6833	0.186407	0.433849
2467	169306	AGT	0	11	0.416591	2.52947	0	4.34874	4.34874	0.186924	0.703126
1392	99916	CCA	3	15	0.850204	2.07996	3.52857	7.21169	3.68312	0.187713	0.595506
899	67264	TCG	4	14	0.925963	1.71916	4.31983	8.1435	3.82368	0.188467	0.618231
1932	133600	ATA	1.66667	11.3333	0.840197	2.13111	1.98366	5.31804	3.33438	0.188838	0.539119
1064	70810	CTA	2	8	1.13626	1.80071	1.76016	4.44269	2.68253	0.189374	0.433725
1356	92368	TTT	1.25	15.75	0.562496	2.39039	2.22224	6.58889	4.36665	0.189477	0.706022
1528	110692	GGC	3	16	0.814067	2.15106	3.6852	7.43818	3.75298	0.191443	0.6068
445	35281	GTT	4.33333	21.6667	0.775605	2.16872	5.58703	9.99054	4.40351	0.191853	0.711981
551	39670	GCG	2	13	0.768674	2.1067	2.60188	6.17079	3.56891	0.192467	0.577039
502	37741	ACT	4	19	0.826884	2.15388	4.83744	8.82129	3.98385	0.193025	0.644129
321	23785	TTA	3.5	15.5	0.842463	1.91298	4.15448	8.10256	3.94808	0.193175	0.638345
958	68410	AAT	0.5	12.5	0.520562	2.44846	0.9605	5.10524	4.14474	0.194343	0.670142
1908	133240	GTG	6.5	22.5	0.931815	2.00509	6.97563	11.2214	4.24581	0.196369	0.686483
151	8131	CCA	3	11	1.05742	1.87348	2.83709	5.87143	3.03434	0.196487	0.490607
800	59137	TCT	2	13	0.791859	2.1895	2.5257	5.93742	3.41172	0.19653	0.551623
154	8140	AAT	1.5	22.5	0.438012	2.51098	3.42456	8.96066	5.5361	0.197941	0.895104
2075	144250	GCT	2.5	12.5	0.913555	2.07115	2.73656	6.0353	3.29874	0.198137	0.533357
1984	135742	ATT	2.5	17.5	0.690884	2.2601	3.61855	7.74301	4.12445	0.198423	0.666862
1736	126502	ACA	3.5	16.5	0.855071	2.09926	4.09323	7.8599	3.76667	0.198556	0.609014
1402	100414	TTT	0.5	12.5	0.512131	2.44041	0.976313	5.1221	4.14578	0.198667	0.670311
1684	124969	CAT	0	11	0.393104	2.48404	0	4.42826	4.42826	0.198687	0.715983
2278	160399	CCG	2.5	11.5	0.915339	1.895	2.73123	6.06861	3.33739	0.198864	0.539605
2148	146230	GGA	2.33333	11.6667	0.843225	1.85889	2.76715	6.27614	3.50898	0.198876	0.56735
1812	129220	CTA	5	14	1.13625	1.81964	4.40044	7.69381	3.29337	0.199328	0.532489
314	23731	TCC	3	15	0.819721	2.05128	3.65978	7.31251	3.65273	0.199401	0.590591
2370	163057	ATA	2	13	0.763338	2.12384	2.62007	6.12098	3.5009	0.199424	0.566044
1361	93298	CGA	5	12	1.13733	1.53975	4.39626	7.79349	3.39723	0.200526	0.549281
1772	127549	GAT	1	14	0.552474	2.41159	1.81004	5.8053	3.99526	0.201033	0.645973
350	26647	ATT	0.666667	10.3333	0.649492	2.31496	1.02644	4.46372	3.43728	0.201349	0.555756
998	69001	TAT	1.16667	13.8333	0.530457	2.10047	2.19936	6.58582	4.38645	0.201503	0.709224
2043	143326	TTT	0	7	0.607885	2.36602	0	2.95855	2.95855	0.201762	0.478354
278	18364	ATT	1.5	13.5	0.688472	2.30974	2.17874	5.84482	3.66608	0.20247	0.592751
237	9535	ATA	0.5	8.5	0.707793	2.22768	0.706421	3.81563	3.10921	0.202832	0.502713
484	36844	ATT	2	13	0.787548	2.20892	2.53953	5.88522	3.34569	0.203195	0.540948
1847	130810	CCT	3	15	0.846928	2.13515	3.54222	7.02528	3.48306	0.203317	0.563159
532	39223	ATA	1.5	11.5	0.745194	2.10749	2.0129	5.45674	3.44384	0.20451	0.556818
1829	129640	CTT	1.25	13.75	0.60826	2.33587	2.05504	5.88645	3.8314	0.20775	0.619481
601	41347	GCA	3	13	0.927745	2.02074	3.23365	6.43329	3.19964	0.208085	0.517334
1626	120496	TTT	1.66667	17.3333	0.567389	2.38908	2.93743	7.25525	4.31782	0.208341	0.698126
1870	131995	AGT	1	15	0.505858	2.4243	1.97684	6.18734	4.2105	0.209158	0.680775
324	25753	GAA	0.333333	16.6667	0.313052	2.35011	1.06478	7.09187	6.02708	0.2094	0.974488
626	41779	GAC	1	16	0.481161	2.47244	2.07831	6.47133	4.39303	0.209638	0.710286
672	42868	GAT	1.5	14.5	0.631166	2.32704	2.37655	6.23109	3.85454	0.209689	0.623221
651	42199	GCT	4	15	0.972438	2.02756	4.11337	7.39805	3.28467	0.211464	0.531082
1015	69337	GCG	3	14	0.866438	2.05875	3.46245	6.80023	3.33778	0.211528	0.539669
1498	107992	CTG	8.33333	23.6667	1.00348	1.90584	8.30445	12.418	4.11352	0.211723	0.665095
273	11104	GTT	0	4	0.964644	2.03536	0	1.96526	1.96526	0.211873	0.317753
1343	91714	CAT	0.5	10.5	0.580439	2.37965	0.861416	4.41241	3.55099	0.212224	0.574142
498	37657	TCT	4.5	18.5	0.852418	2.02397	5.2791	9.14045	3.86135	0.212655	0.624322
1695	125512	AGA	0	7	0.509294	2.06215	0	3.39451	3.39451	0.213307	0.548841
1221	79204	GTC	2.5	14.5	0.782759	2.1593	3.19383	6.71515	3.52132	0.214521	0.569344
1255	85870	GTT	1	10	0.725149	2.27485	1.37903	4.39589	3.01687	0.214774	0.487782
936	68137	AAG	0.5	12.5	0.458553	2.29315	1.09039	5.45101	4.36062	0.215026	0.705046
402	33256	GTT	2	10	0.948357	2.0478	2.10891	4.88329	2.77438	0.215232	0.448575
2213	149431	GAT	0	9	0.464261	2.49662	0	3.60487	3.60487	0.215468	0.582854
1768	127474	GAA	0.333333	14.6667	0.355883	2.37577	0.936636	6.17344	5.2368	0.21551	0.846712
2337	162118	TTC	0	7	0.565763	2.30807	0	3.03284	3.03284	0.215531	0.490365
1389	97447	AAC	2	25	0.426909	2.46174	4.68484	10.1554	5.47057	0.21643	0.884509
1091	71422	ATC	2	12	0.823108	2.17689	2.42982	5.51245	3.08263	0.2166	0.498415
1603	118978	TCT	4.66667	17.3333	0.939247	2.0399	4.96852	8.49714	3.52862	0.217185	0.570524
2749	198943	CTC	3	13	0.932255	2.06636	3.218	6.29126	3.07326	0.217369	0.4969
544	39472	CCC	2.5	14.5	0.767661	2.13027	3.25665	6.80665	3.55001	0.217499	0.573983
2648	177880	AGA	1.16667	10.8333	0.6478	2.04798	1.80097	5.28978	3.48881	0.217909	0.564088
2610	176938	GGG	2	11	0.853341	2.05858	2.34373	5.34348	2.99976	0.218039	0.485016
2690	180421	TCT	2.5	11.5	0.943344	2.03376	2.65015	5.65456	3.00441	0.21805	0.485768
813	63208	GGC	3.5	20.5	0.683593	2.19807	5.12001	9.32634	4.20633	0.219352	0.680101
167	8290	ATT	1	8	0.861618	2.13838	1.16061	3.74115	2.58054	0.219744	0.417235
1226	79372	CTG	2	9	1.01377	1.97474	1.97283	4.55757	2.58473	0.221695	0.417913
1267	86506	AGT	1	16	0.46881	2.47955	2.13306	6.45279	4.31973	0.221914	0.698436
1941	133855	ACC	2.5	11.5	0.941089	2.04768	2.6565	5.61612	2.95962	0.222538	0.478526
1306	87646	AAT	1.33333	16.6667	0.512104	2.41262	2.60364	6.90812	4.30448	0.222669	0.69597
2340	162316	TAT	0	8	0.450199	2.18188	0	3.66657	3.66657	0.222974	0.592829
2143	145843	AAT	0	9	0.45099	2.49067	0	3.61348	3.61348	0.223622	0.584246
1843	129919	AGG	1	13	0.552322	2.35226	1.81054	5.52659	3.71605	0.223772	0.60083
1737	126739	GCT	3.16667	12.8333	0.959835	2.03001	3.29918	6.32182	3.02264	0.223865	0.488715
2298	161032	GAT	0	9	0.456739	2.5258	0	3.56323	3.56323	0.224035	0.57612
2117	145336	GTT	1.83333	10.1667	0.889929	2.08063	2.06009	4.88633	2.82624	0.225763	0.456961
2364	162991	TTG	0.5	7.5	0.684829	2.0144	0.730109	3.7232	2.99309	0.227057	0.483937
1349	92098	GGT	2	13	0.744942	2.19708	2.68477	5.91694	3.23216	0.227532	0.522592
993	68899	GCC	3	15	0.818637	2.15944	3.66463	6.94625	3.28162	0.228088	0.530588
101	6070	ACA	3	12	0.95452	1.97913	3.14294	6.06326	2.92032	0.228416	0.472172
2524	172453	AAT	0	9	0.444869	2.4964	0	3.60519	3.60519	0.228567	0.582906
1970	135016	GAT	2	11	0.847702	2.0902	2.35932	5.26265	2.90333	0.228575	0.469425
443	35173	ATG	2.66667	18.3333	0.647784	2.27136	4.1166	8.07151	3.95491	0.229798	0.639449
348	26608	AAT	0	8	0.498753	2.47591	0	3.23114	3.23114	0.230343	0.522426
2395	164272	TTT	0	8	0.498148	2.4787	0	3.22749	3.22749	0.231068	0.521837
227	9295	CCC	5	17	0.968269	2.01588	5.16386	8.43303	3.26917	0.231999	0.528576
1534	110914	CCT	2	15	0.651151	2.25892	3.07148	6.64036	3.56887	0.232009	0.577033
1711	126082	TGT	1.5	15.5	0.546958	2.27832	2.74244	6.80326	4.06082	0.232096	0.656574
2402	164434	CCT	2	11	0.860389	2.13961	2.32453	5.14112	2.81659	0.232739	0.4554
249	10123	CCT	1	7	0.933903	2.0661	1.07077	3.38803	2.31726	0.233621	0.374665
1754	127132	GGC	3.5	14.5	0.902016	2.05774	3.8802	7.04656	3.16637	0.235493	0.511954
320	23782	GAA	1.25	12.75	0.589261	2.22781	2.1213	5.72312	3.60182	0.235557	0.58236
2351	162715	CTT	2	11	0.838173	2.0971	2.38614	5.24533	2.85919	0.235743	0.462288
2101	144925	ACA	1.5	9.5	0.840583	2.07441	1.78447	4.57961	2.79514	0.2364	0.451931
700	43783	CCT	3	15	0.812131	2.17711	3.69399	6.88986	3.19588	0.237257	0.516725
1883	132607	ATA	1	10	0.682791	2.26189	1.46458	4.42107	2.9565	0.237304	0.478021
1272	86716	TAT	0.75	12.25	0.455668	2.07382	1.64593	5.90696	4.26103	0.237602	0.688944
771	47821	CTA	5.33333	14.6667	1.09062	1.84434	4.89021	7.95228	3.06207	0.237976	0.495091
152	8134	CTG	6	14	1.20668	1.7812	4.97232	7.85985	2.88753	0.238957	0.46687
2465	169177	TCT	1.83333	10.1667	0.859012	2.0668	2.13423	4.91903	2.7848	0.239128	0.45026
523	39100	AGT	1	11	0.630426	2.32608	1.58623	4.72899	3.14276	0.239207	0.508137
2284	160600	ATT	1	10	0.687934	2.2893	1.45363	4.36815	2.91452	0.239227	0.471235
1310	89533	GGT	2	9	0.992788	2.00721	2.01453	4.48383	2.4693	0.239307	0.399249
1419	100993	ATT	2.5	14.5	0.764014	2.21533	3.27219	6.5453	3.2731	0.240122	0.529212
1313	89869	GAT	0.25	10.75	0.448401	2.47982	0.557537	4.33499	3.77745	0.240589	0.610757
2345	162526	CCG	4	13	1.02696	1.92946	3.89498	6.73762	2.84265	0.241855	0.459613
129	7738	ATA	0	5	0.735573	2.24102	0	2.23113	2.23113	0.241897	0.36074
363	26926	GTC	3	13	0.904325	2.09567	3.31739	6.20325	2.88586	0.241954	0.466601
288	19108	ACC	5	19	0.887464	2.11254	5.63403	8.99393	3.3599	0.242414	0.543245
1097	71554	ACA	2.83333	13.1667	0.850497	2.06318	3.33139	6.38172	3.05034	0.242415	0.493194
2466	169303	TTT	0.5	10.5	0.542311	2.4285	0.92198	4.32365	3.40167	0.24269	0.549999
52	5065	GAT	0	9	0.433544	2.54668	0	3.53401	3.53401	0.242957	0.571396
426	34384	ATC	4.16667	18.8333	0.807875	2.18432	5.15756	8.62207	3.46451	0.243052	0.560159
1422	102016	TTA	2	12	0.67667	1.89008	2.95565	6.34893	3.39328	0.243631	0.548643
967	68479	GAA	0.5	13.5	0.397481	2.34788	1.25792	5.74988	4.49195	0.244643	0.726281
1947	134032	ATT	1.16667	10.8333	0.680981	2.2952	1.71322	4.72	3.00679	0.244657	0.486152
2265	159997	AGA	0	8	0.414386	2.15944	0	3.70466	3.70466	0.245525	0.598989
2570	175216	GGT	1	8	0.812216	2.15707	1.2312	3.70873	2.47753	0.247321	0.400579
2670	178645	ATA	1.16667	8.83333	0.794916	2.15639	1.46766	4.09636	2.6287	0.247414	0.425021
1115	71941	ATA	1.5	9.5	0.829384	2.10332	1.80857	4.51667	2.7081	0.24825	0.437859
1727	126340	GCT	5	19	0.882131	2.11787	5.66809	8.97128	3.30319	0.248354	0.534077
896	67171	TCT	1	7	0.894413	2.05647	1.11805	3.40389	2.28584	0.249221	0.369586
1088	71380	CAC	4.5	17.5	0.871693	2.06679	5.16237	8.46724	3.30488	0.249339	0.534349
1841	129883	TGT	1.33333	13.6667	0.54861	2.22232	2.43038	6.14972	3.71934	0.249754	0.601361
1129	72319	ATA	3	16	0.752664	2.20896	3.98584	7.24323	3.25739	0.249916	0.526672
1977	135127	CCT	5.5	19.5	0.901469	2.05396	6.10115	9.49387	3.39272	0.249992	0.548551
790	55792	CGT	3	14	0.838162	2.13391	3.57926	6.56072	2.98147	0.250177	0.482058
1845	130084	GAT	1.25	17.75	0.446169	2.48053	2.80163	7.15572	4.35408	0.250401	0.70399
1294	87139	TTG	1.5	10.5	0.707598	2.01399	2.11985	5.21353	3.09368	0.250506	0.500202
1675	124810	TGT	1	13	0.490954	2.22622	2.03685	5.83949	3.80264	0.251051	0.61483
2627	177226	AGT	0	7	0.535493	2.45361	0	2.85294	2.85294	0.251104	0.461277
448	35401	AAT	0	9	0.406659	2.45385	0	3.66771	3.66771	0.25156	0.593013
1195	76546	GCC	7.5	24.5	0.919408	2.08059	8.15742	11.7755	3.61807	0.252514	0.584988
103	6136	ACA	1.33333	7.66667	0.940109	2.03756	1.41828	3.76267	2.34439	0.25351	0.379053
1090	71416	CGT	2.5	10.5	0.955181	2.00065	2.61731	5.24831	2.631	0.253727	0.425393
354	26818	CAC	0.75	14.25	0.433287	2.41405	1.73096	5.90295	4.17199	0.253807	0.674549
2243	159433	GGT	1.83333	11.1667	0.790279	2.17667	2.31985	5.13016	2.81031	0.254827	0.454385
1335	90499	GGT	3.5	14.5	0.8813	2.07836	3.9714	6.97665	3.00525	0.254898	0.485903
1083	71350	ATA	4.5	15.5	0.952725	2.00146	4.72329	7.74435	3.02105	0.255202	0.488459
1644	122008	GAG	0	9	0.385326	2.35249	0	3.82574	3.82574	0.255335	0.618565
1156	73009	GGA	2	9	0.881783	1.84603	2.26813	4.87532	2.60719	0.256389	0.421544
1669	124627	AGG	4.16667	19.8333	0.747593	2.18145	5.57344	9.09182	3.51838	0.257125	0.568869
2047	143353	ATT	1	9	0.731152	2.26885	1.3677	3.96677	2.59907	0.258475	0.42023
1069	70900	ATT	2.5	14.5	0.73253	2.19813	3.41283	6.59653	3.1837	0.258493	0.514756
304	20653	CTT	5	16	0.977359	1.98405	5.11583	8.06433	2.9485	0.258871	0.476729
2616	177028	TCT	1.5	9.5	0.820114	2.13046	1.82901	4.45913	2.63012	0.258917	0.42525
2599	176485	ACT	2	10	0.882937	2.08577	2.26517	4.79439	2.52922	0.259062	0.408938
2294	160780	GAG	0.666667	11.3333	0.493496	2.27607	1.35091	4.97934	3.62843	0.259522	0.586663
852	64549	TTT	0.5	10.5	0.510687	2.41909	0.979074	4.34047	3.3614	0.262824	0.543488
1794	128536	GTA	3	12	0.907373	2.00134	3.30625	5.99598	2.68973	0.26324	0.434889
2305	161299	GGA	1.33333	7.66667	0.846287	1.87768	1.57551	4.08305	2.50754	0.263326	0.405431
611	41470	GTC	3.5	12.5	0.951599	1.93928	3.67802	6.4457	2.76769	0.263482	0.447493
2436	168364	GGG	1.5	9.5	0.804043	2.1114	1.86557	4.49939	2.63382	0.263766	0.425848
2164	146953	TAT	0.75	11.25	0.466884	2.07044	1.6064	5.43362	3.82723	0.264005	0.618805
2407	165424	GGA	3.5	12.5	0.886357	1.80877	3.94875	6.91078	2.96203	0.26428	0.478916
1719	126283	CTT	3	12	0.931096	2.05804	3.22201	5.83078	2.60877	0.264481	0.4218
828	63667	CTA	4	14	0.885856	1.87192	4.51541	7.47897	2.96356	0.265472	0.479163
64	5290	AGA	1	8	0.693734	1.92342	1.44147	4.15925	2.71778	0.265579	0.439424
1471	106444	TCT	3.33333	16.6667	0.758464	2.19606	4.39485	7.58935	3.19451	0.266298	0.516504
589	40795	GAT	1.16667	12.8333	0.5643	2.4008	2.06746	5.34545	3.27799	0.266949	0.530002
2111	145126	GCC	3	11	0.992669	2.00733	3.02216	5.47991	2.45776	0.267524	0.397383
1201	77005	GCA	4.5	16.5	0.896556	2.05366	5.0192	8.03445	3.01525	0.268064	0.48752
2438	168502	ACT	1.5	8.5	0.892418	2.09554	1.68083	4.05622	2.3754	0.268862	0.384066
2201	148975	GAT	0.5	11.5	0.459628	2.44524	1.08784	4.70302	3.61519	0.269322	0.584522
1135	72568	GTC	2.5	11.5	0.863329	2.0583	2.89577	5.58713	2.69137	0.269411	0.435153
1771	127495	GAA	0.5	12.5	0.402394	2.34165	1.24256	5.33813	4.09556	0.269412	0.662191
2630	177400	ACG	1.83333	9.16667	0.907169	2.07478	2.02094	4.41815	2.39721	0.269589	0.387592
2637	177544	CTT	2	9	0.951832	2.04817	2.10121	4.39417	2.29296	0.270224	0.370737
1301	87574	GCT	3	12	0.922852	2.06048	3.25079	5.82389	2.5731	0.270387	0.416032
2699	180916	ATT	0.5	6.5	0.752922	2.15023	0.664079	3.02294	2.35886	0.272109	0.381392
1063	70786	GCA	2	16	0.562721	2.25676	3.55416	7.0898	3.53564	0.272781	0.57166
1117	71971	ACT	1	8	0.780712	2.20136	1.28088	3.63411	2.35323	0.272874	0.380482
761	47404	GTT	2.5	13.5	0.765444	2.18564	3.26608	6.17669	2.91061	0.273294	0.470602
1493	107794	TCC	4	15	0.903605	2.08237	4.42671	7.20334	2.77662	0.27394	0.448938
513	38911	AGA	2	10	0.831636	2.02463	2.4049	4.93917	2.53427	0.274579	0.409754
1060	70750	GAA	1	14	0.441226	2.27928	2.26641	6.1423	3.87589	0.274598	0.626673
1813	129226	AAT	1	14	0.473219	2.44522	2.11319	5.72545	3.61226	0.274727	0.584048
1598	118825	GTT	2	9	0.938608	2.04027	2.13082	4.41119	2.28038	0.275403	0.368703
524	39103	TCT	1.5	9.5	0.778971	2.10092	1.92562	4.52183	2.59621	0.275904	0.419768
1666	124588	CTG	6	16	1.04664	1.87873	5.73261	8.51641	2.7838	0.276111	0.450098
773	47869	ACA	4.83333	18.1667	0.819598	1.99649	5.8972	9.09932	3.20212	0.276482	0.517734
1495	107902	GTG	3.83333	15.1667	0.869534	2.09056	4.40849	7.25482	2.84633	0.276499	0.460209
567	39964	ACT	3.5	12.5	0.970296	2.022	3.60715	6.18201	2.57487	0.276758	0.416317
1082	71347	TAC	1	13	0.451198	2.16687	2.21632	5.99945	3.78313	0.277125	0.611675
2521	172282	GGA	1	7	0.793133	1.9506	1.26082	3.58864	2.32782	0.277519	0.376374
1853	131578	GTA	1.5	7.5	0.963148	2.00564	1.55739	3.73945	2.18205	0.277685	0.352805
607	41407	CCC	3.5	17.5	0.722672	2.16319	4.84314	8.08992	3.24678	0.278132	0.524956
2299	161149	GAA	0.333333	8.66667	0.485845	2.2143	0.68609	3.91396	3.22787	0.278157	0.521898
2539	173038	TTA	1	8	0.67125	1.91744	1.48976	4.17223	2.68248	0.278545	0.433716
349	26644	AAT	1.5	15.5	0.522741	2.40172	2.86949	6.45371	3.58423	0.278551	0.579515
1835	129727	TAT	1.66667	15.3333	0.495459	2.12032	3.36389	7.23163	3.86774	0.279415	0.625356
157	8179	GCC	3	11	0.978873	2.02113	3.06475	5.44251	2.37776	0.279684	0.384448
984	68734	CCC	3	13	0.858038	2.12526	3.49635	6.11689	2.62054	0.281037	0.423702
293	20062	CTT	1.5	10.5	0.711691	2.16857	2.10766	4.8419	2.73425	0.281795	0.442087
400	33202	GAA	0	10	0.314946	2.33447	0	4.28363	4.28363	0.282085	0.692599
2740	195709	ACT	3.5	12.5	0.966276	2.03196	3.62215	6.1517	2.52955	0.282233	0.40899
1076	71176	GGT	3	12	0.910055	2.07703	3.2965	5.77747	2.48097	0.283457	0.401136
263	10921	TGG	1.25	15.75	0.41059	2.16109	3.0444	7.28799	4.24358	0.283608	0.686124
31	4513	AGA	0.75	7.25	0.671244	1.93362	1.11733	3.74945	2.63212	0.284212	0.425574
136	7825	ACG	3.5	12.5	0.93282	1.97011	3.75206	6.34483	2.59277	0.284861	0.419211
2028	143134	AAC	1	14	0.466289	2.46399	2.14459	5.68183	3.53724	0.285185	0.571918
1663	124480	TCC	2.33333	9.66667	0.941198	2.01054	2.47911	4.80799	2.32888	0.285269	0.376546
1874	132040	CCT	5	16	0.958771	2.0207	5.21501	7.91806	2.70305	0.285465	0.437043
885	66847	CGG	5	15	0.998991	1.96596	5.00505	7.62984	2.62479	0.285542	0.42439
2350	162667	ATT	1	8	0.76528	2.22277	1.30671	3.59911	2.2924	0.285889	0.370647
39	4738	GAT	0.166667	8.83333	0.455292	2.52979	0.366066	3.49173	3.12567	0.28638	0.505373
1548	113251	ACT	3.5	13.5	0.905615	2.08456	3.86478	6.47619	2.61142	0.286837	0.422227
2338	162136	CAT	0	7	0.475196	2.43755	0	2.87173	2.87173	0.287447	0.464316
1433	103552	GGT	2	12	0.730051	2.21749	2.73954	5.41152	2.67198	0.287864	0.432019
1287	87022	GTC	3	12	0.905253	2.08244	3.31399	5.76248	2.44849	0.288214	0.395884
2264	159967	CCC	1	6	0.959592	2.04041	1.04211	2.94059	1.89848	0.288959	0.306956
1325	90181	GTT	1	6	0.959143	2.04086	1.0426	2.93994	1.89735	0.289251	0.306772
1896	133033	ACT	1	6	0.957739	2.04226	1.04413	2.93792	1.89379	0.290168	0.306198
609	41422	CTT	1.5	7.5	0.953246	2.0448	1.57357	3.66784	2.09427	0.290878	0.338612
2378	163195	TCT	2	10	0.850254	2.14273	2.35224	4.66694	2.3147	0.292843	0.374252
494	37408	CTA	4	13	0.958968	1.95504	4.17115	6.64948	2.47832	0.294052	0.400708
1323	90175	GCT	3.16667	12.8333	0.864877	2.06599	3.66141	6.2117	2.5503	0.294063	0.412344
1186	75817	AGT	1	12	0.537644	2.46236	1.85997	4.87338	3.01341	0.294541	0.487224
2142	145840	ATC	4	14	0.934028	2.06597	4.28253	6.77647	2.49394	0.295686	0.403233
1585	117298	CTT	3.83333	15.1667	0.846304	2.09568	4.5295	7.23712	2.70762	0.295917	0.437781
165	8263	TAT	1	14	0.457465	2.473	2.18596	5.66113	3.47517	0.29594	0.561883
1925	133447	ATA	1.5	10.5	0.703966	2.21127	2.13078	4.74841	2.61763	0.296182	0.423231
54	5083	AGC	1	14	0.452871	2.44966	2.20813	5.71508	3.50695	0.296229	0.567021
2083	144511	TCA	2	7	0.934477	1.60464	2.14023	4.36235	2.22211	0.29666	0.359283
2109	145054	ATA	1.66667	10.3333	0.722663	2.09813	2.30629	4.92503	2.61874	0.296894	0.423411
141	7840	GAT	1.5	18.5	0.436902	2.51551	3.43326	7.35436	3.9211	0.298294	0.633983
1957	134338	TAC	2	17	0.510386	2.28449	3.91861	7.44149	3.52288	0.298786	0.569597
2128	145561	CCT	2.66667	11.3333	0.88281	2.09378	3.02066	5.41286	2.3922	0.299641	0.386783
2489	169792	CGT	1.5	6.5	1.0237	1.91276	1.46527	3.39823	1.93296	0.30115	0.31253
1523	110596	GGG	4.5	17.5	0.824032	2.10999	5.46095	8.29389	2.83294	0.301806	0.458045
2602	176803	GCG	3.16667	11.8333	0.91806	2.03684	3.4493	5.80965	2.36034	0.302057	0.381632
1417	100852	AGT	3	20	0.581304	2.35173	5.16081	8.50439	3.34357	0.303972	0.540606
1875	132043	TTG	2.83333	15.1667	0.661842	2.08005	4.28098	7.29149	3.01051	0.305552	0.486754
2377	163165	ATT	2	11	0.777448	2.22255	2.57252	4.94927	2.37675	0.305654	0.384284
2664	178420	GTA	2.5	10.5	0.892007	2.06284	2.80267	5.09008	2.28741	0.306586	0.36984
1284	87007	TCC	4.66667	16.3333	0.884489	2.0643	5.27611	7.91227	2.63616	0.308107	0.426227
197	8815	AGA	1.5	13.5	0.49699	2.09425	3.01817	6.44621	3.42804	0.30819	0.554263
2124	145411	TGT	1.58333	15.4167	0.476756	2.23777	3.32106	6.8893	3.56825	0.308378	0.576932
559	39865	GCA	3	11	0.938709	2.03589	3.19588	5.40305	2.20717	0.309253	0.356867
2198	148858	ATA	2.5	12.5	0.758929	2.12768	3.29412	5.87494	2.58083	0.309306	0.417281
1704	125869	GTC	4.5	16.5	0.873743	2.12626	5.15026	7.76011	2.60986	0.3098	0.421975
1148	72799	TCC	2.5	10.5	0.861261	2.00449	2.90272	5.23824	2.33552	0.310124	0.377619
2071	144049	CGT	2	9	0.880767	2.04814	2.27075	4.39424	2.12349	0.310906	0.343336
72	5401	TTC	0.25	8.75	0.459277	2.51104	0.544333	3.48461	2.94028	0.311278	0.475399
1988	136036	GAA	0.5	10.5	0.415937	2.24744	1.2021	4.67198	3.46988	0.311679	0.561027
2208	149218	CAT	0.5	10.5	0.453564	2.45105	1.10238	4.28387	3.18149	0.311726	0.514399
209	8989	GGT	1	6	0.915977	2.05471	1.09173	2.92011	1.82838	0.312042	0.295622
203	8914	GTT	0	7	0.451265	2.49641	0	2.80403	2.80403	0.312502	0.453369
1327	90235	GTT	1.5	9.5	0.759839	2.21856	1.9741	4.28206	2.30795	0.313106	0.373162
2654	178087	AGA	0.5	6.5	0.637698	2.0479	0.784071	3.17398	2.38991	0.313324	0.386413
982	68719	TTA	1	7	0.710877	1.8972	1.40671	3.68965	2.28294	0.313429	0.369117
1783	127876	ATA	0	4	0.742887	2.21196	0	1.80835	1.80835	0.314029	0.292383
1840	129874	CCG	7	19	0.969744	1.92469	7.2184	9.87171	2.65332	0.314133	0.429001
743	46270	ATA	1.5	12.5	0.578932	2.27536	2.59098	5.49363	2.90265	0.314217	0.469315
1236	82744	TGT	2	16	0.515666	2.22507	3.87848	7.1908	3.31232	0.314286	0.535553
1514	110491	GAA	2	18	0.462669	2.25826	4.32275	7.97074	3.64799	0.314417	0.589825
2514	172180	CCA	1	5	1.02902	1.89257	0.971798	2.64191	1.67011	0.314949	0.270031
2054	143464	GGC	3	12	0.879185	2.11745	3.41225	5.6672	2.25495	0.316493	0.364592
2605	176887	TGC	0.75	9.25	0.5218	2.12877	1.43733	4.34524	2.90791	0.316932	0.470165
1999	136702	CGA	3	20	0.526998	2.1751	5.69262	9.19498	3.50235	0.317254	0.566278
1192	76405	CCA	4.5	14.5	0.90782	1.94876	4.95693	7.44065	2.48372	0.317938	0.40158
2210	149278	TTG	1.5	9.5	0.687754	2.02848	2.18101	4.6833	2.50229	0.317951	0.404582
1059	70747	ACT	1.5	7.5	0.912283	2.0769	1.64423	3.61115	1.96693	0.317981	0.318023
1632	121819	CGT	1	6	0.911636	2.07353	1.09693	2.89362	1.79669	0.318123	0.290497
105	6664	GGA	3.83333	13.1667	0.837749	1.84761	4.57575	7.12633	2.55057	0.319076	0.412389
923	67876	TCT	3	11	0.923003	2.03504	3.25026	5.40531	2.15505	0.319401	0.348439
1672	124744	AAA	1	14	0.396526	2.25278	2.5219	6.21456	3.69265	0.319837	0.597047
1958	134341	CCG	4	12	0.977919	1.90227	4.09032	6.30826	2.21795	0.320071	0.358608
1095	71503	TAT	2	15	0.528075	2.15474	3.78734	6.96141	3.17407	0.32111	0.5132
1513	110464	CAT	1	13	0.466255	2.46588	2.14475	5.27194	3.12719	0.32284	0.50562
89	5782	GTT	0	3	0.941135	2.05887	0	1.45711	1.45711	0.323236	0.235593
2290	160759	CAA	0.5	9.5	0.45112	2.2584	1.10835	4.20653	3.09817	0.323478	0.500928
1636	121870	GGC	4.5	16.5	0.856369	2.12462	5.25474	7.76611	2.51136	0.323604	0.406049
2037	143257	CTT	2	9	0.884862	2.11514	2.26024	4.25504	1.9948	0.325854	0.32253
877	65335	TCT	3.5	11.5	0.951577	1.96386	3.67811	5.85582	2.17772	0.326244	0.352104
261	10909	GGA	0.666667	4.33333	0.933607	1.74509	0.714076	2.48316	1.76908	0.326612	0.286034
829	63775	AGA	1.66667	12.3333	0.574976	2.1421	2.89867	5.7576	2.85893	0.327146	0.462245
522	39097	AAA	0	6	0.461849	2.25637	0	2.65914	2.65914	0.327156	0.429942
2007	141766	ATA	1.83333	10.1667	0.757824	2.17317	2.41921	4.67826	2.25906	0.327718	0.365256
1902	133177	AAT	1.08333	11.9167	0.520244	2.43007	2.08236	4.90383	2.82147	0.327739	0.45619
1243	84481	AAT	0	7	0.438041	2.5439	0	2.75168	2.75168	0.328858	0.444905
726	44623	GCC	3	10	0.992577	2.00742	3.02243	4.98151	1.95908	0.329279	0.316753
1859	131686	ATT	1.5	9.5	0.741206	2.24676	2.02373	4.22832	2.20459	0.331169	0.356449
1307	89521	GTA	2.5	9.5	0.935749	2.02985	2.67166	4.68015	2.00849	0.331315	0.324743
2273	160177	GGG	2	8	0.933329	1.98455	2.14287	4.03114	1.88827	0.331613	0.305305
973	68572	CGT	4.5	15.5	0.874613	2.0584	5.14513	7.53011	2.38498	0.333115	0.385616
343	26419	AGT	2.33333	15.6667	0.602735	2.3545	3.87124	6.65392	2.78267	0.333831	0.449916
1587	118015	CAT	2.5	21.5	0.441252	2.28	5.6657	9.42982	3.76412	0.333944	0.608602
696	43741	ACC	3.5	15.5	0.770132	2.20999	4.54467	7.01361	2.46894	0.33425	0.39919
571	40027	CAT	0.25	6.75	0.551549	2.44176	0.453269	2.7644	2.31113	0.335371	0.373675
1276	86788	GAC	1.25	14.75	0.45366	2.47997	2.75537	5.94766	3.19229	0.335406	0.516146
2751	199066	GTT	4.33333	14.6667	0.90774	2.08656	4.77376	7.0291	2.25534	0.335436	0.364655
1529	110731	AAA	0.333333	11.6667	0.317713	2.34429	1.04917	4.97663	3.92746	0.335543	0.635012
2291	160762	CTA	3.5	10.5	0.98675	1.87553	3.547	5.59842	2.05142	0.336021	0.331685
516	38944	AGT	0.5	10.5	0.439917	2.53621	1.13658	4.14003	3.00346	0.336353	0.485614
675	43003	ACT	3.5	14.5	0.783075	2.10683	4.46956	6.88239	2.41283	0.33815	0.390118
839	63910	TCT	2	11	0.71704	2.17435	2.78925	5.05898	2.26973	0.3387	0.366982
1806	129043	AGA	2.5	12.5	0.742556	2.1905	3.36675	5.70646	2.33971	0.338778	0.378297
225	9268	AAA	0	8	0.326384	2.25337	0	3.55024	3.55024	0.33887	0.57402
908	67363	ATT	1.83333	11.1667	0.696625	2.25663	2.63174	4.94839	2.31665	0.339294	0.374568
888	66877	AGG	1.25	10.75	0.581165	2.29746	2.15085	4.67908	2.52823	0.340083	0.408778
2247	159472	CTT	2	10	0.785762	2.16017	2.5453	4.62926	2.08396	0.34067	0.336944
1831	129658	TTC	1.25	10.75	0.596034	2.36024	2.09719	4.55462	2.45742	0.340898	0.397328
142	7849	ATC	2	11	0.738696	2.25163	2.70747	4.88535	2.17788	0.341645	0.35213
2120	145345	TTT	0.5	8.5	0.518379	2.41591	0.964545	3.51834	2.55379	0.341734	0.41291
2729	194602	CCG	8	17	1.13501	1.84386	7.04839	9.2198	2.17142	0.341906	0.351086
1212	78355	ATT	1	8	0.695684	2.28802	1.43743	3.49647	2.05903	0.342611	0.332915
1664	124537	GGG	3.33333	11.6667	0.873561	1.95547	3.8158	5.96619	2.15039	0.343093	0.347685
1986	135985	AGT	2.66667	20.3333	0.508461	2.40224	5.24458	8.46431	3.21973	0.343185	0.520581
2663	178414	TCT	1	6	0.85524	2.0584	1.16926	2.91488	1.74562	0.343288	0.28224
405	33358	GAA	6	19	0.815763	1.91035	7.35508	9.94585	2.59077	0.343694	0.418888
2459	169030	GGG	2.33333	9.66667	0.872692	2.07755	2.67372	4.65291	1.97919	0.343832	0.320006
2202	148978	GAA	0.5	9.5	0.431241	2.27861	1.15944	4.16921	3.00977	0.343914	0.486635
2145	145852	TGT	1	12	0.436761	2.21823	2.28958	5.40971	3.12013	0.344091	0.504479
897	67174	TGT	1	12	0.448849	2.28147	2.22792	5.25976	3.03184	0.344487	0.490203
9	3979	GAT	0.666667	10.3333	0.483578	2.49364	1.37861	4.14388	2.76526	0.344706	0.447102
107	6670	GAT	1.16667	15.8333	0.395849	2.48416	2.94725	6.37373	3.42648	0.346941	0.55401
1108	71842	TCT	2.5	10.5	0.851783	2.11587	2.93502	4.96251	2.02749	0.346969	0.327814
2752	199069	AAT	1	12	0.484414	2.47513	2.06435	4.84823	2.78388	0.347039	0.450112
2550	174754	ACT	2.5	9.5	0.924481	2.06348	2.70422	4.60387	1.89965	0.347346	0.307144
2692	180784	GTT	2	8	0.940255	2.05974	2.12708	3.88398	1.75689	0.347805	0.284063
2177	148282	TCG	4.33333	12.6667	0.897735	1.79927	4.82696	7.03988	2.21292	0.348298	0.357795
243	9742	ACA	1	5	1.00334	1.99666	0.996675	2.50418	1.5075	0.348973	0.243741
47	4927	GAA	0	8	0.330552	2.35294	0	3.40001	3.40001	0.349368	0.54973
985	68779	GCT	4.5	13.5	0.970633	2.01921	4.63615	6.68578	2.04963	0.349386	0.331395
1194	76543	GCC	5	15	0.953368	2.04407	5.24457	7.3383	2.09373	0.349487	0.338525
1426	102637	GCC	5	15	0.954054	2.04595	5.24079	7.33157	2.09078	0.34964	0.338047
764	47482	ATT	3	13	0.79768	2.20232	3.76091	5.90287	2.14196	0.349659	0.346323
875	65326	TCT	2.83333	11.1667	0.863993	2.10684	3.27935	5.30021	2.02086	0.349669	0.326743
2166	147034	CGT	5	17	0.854968	2.09143	5.84817	8.12842	2.28024	0.349986	0.368681
1652	123592	CTC	6	18	0.928814	2.07119	6.45985	8.69067	2.23082	0.349987	0.360691
1972	135052	CTC	6.5	18.5	0.953253	2.03724	6.81876	9.08093	2.26217	0.350259	0.365759
194	8728	ATC	1	7	0.7693	2.2307	1.29988	3.13803	1.83814	0.351258	0.2972
1395	99925	ATA	3.83333	17.1667	0.722814	2.20957	5.30335	7.76922	2.46587	0.351553	0.398695
548	39601	TCC	3	14	0.75087	2.24913	3.99536	6.22463	2.22927	0.351994	0.360439
925	67966	AGG	2	16	0.514768	2.37314	3.88525	6.74213	2.85689	0.353367	0.461916
199	8821	TTC	1	11	0.515134	2.43441	1.94124	4.51855	2.57731	0.353654	0.416712
1844	129922	TAT	1	13	0.399925	2.25486	2.50047	5.76533	3.26486	0.354179	0.527879
30	4510	ACG	2	8	0.919633	2.04001	2.17478	3.92155	1.74677	0.354692	0.282427
843	64015	CTC	2	11	0.721534	2.25044	2.77187	4.88792	2.11605	0.354824	0.342133
949	68296	TAC	1	12	0.424571	2.20477	2.35532	5.44274	3.08743	0.354979	0.49919
1041	70297	TCT	3	11	0.851696	1.98688	3.52238	5.53632	2.01393	0.355035	0.325623
410	34093	GTA	4.83333	13.1667	0.996089	1.92621	4.85231	6.83552	1.98321	0.356848	0.320655
1978	135130	TAT	2.41667	14.5833	0.560269	2.05846	4.3134	7.08457	2.77117	0.357603	0.448056
2005	141673	ATT	4.5	19.5	0.731691	2.26831	6.15014	8.59671	2.44657	0.359142	0.395574
1092	71428	GTA	3.33333	11.6667	0.870907	2.00017	3.82743	5.83282	2.0054	0.359503	0.324243
1140	72679	TTG	2.5	11.5	0.73151	2.04622	3.41759	5.62012	2.20254	0.359592	0.356117
652	42223	GCT	3	10	0.960523	2.03948	3.1233	4.90322	1.77992	0.359725	0.287787
2766	204307	AAT	1.5	15.5	0.466885	2.51805	3.21278	6.15557	2.94279	0.360108	0.475804
533	39226	ATC	2.5	10.5	0.846666	2.15333	2.95276	4.87616	1.9234	0.360593	0.310985
1889	132757	AAA	0.75	12.25	0.374563	2.28928	2.00233	5.35103	3.34869	0.361955	0.541433
898	67261	CTC	4.5	14.5	0.9109	2.07976	4.94017	6.97197	2.0318	0.362098	0.328511
1516	110539	TCG	5	14	0.897598	1.81983	5.57042	7.69301	2.12259	0.362325	0.343191
41	4744	ACT	1	5	0.981461	2.01854	1.01889	2.47704	1.45815	0.363485	0.235761
2416	165640	CCT	3	10	0.951868	2.03504	3.1517	4.91391	1.76222	0.364087	0.284924
2016	142705	CCT	6.5	19.5	0.899356	2.06386	7.2274	9.44833	2.22094	0.364102	0.359092
22	4288	CCC	1.5	6.5	0.943557	2.02545	1.58973	3.20917	1.61944	0.364272	0.261839
1926	133495	AAA	0.333333	10.6667	0.320312	2.32807	1.04065	4.58175	3.5411	0.364384	0.572543
2732	194755	ATG	4	24	0.561421	2.39731	7.12478	10.0112	2.88646	0.36453	0.466697
715	44491	AAG	1.5	18.5	0.366395	2.39803	4.09394	7.71467	3.62073	0.365182	0.585417
752	46519	TTA	2	11	0.633244	2.01188	3.15834	5.46752	2.30918	0.365501	0.37336
2316	161713	TCT	1	6	0.842024	2.13083	1.18761	2.81581	1.62819	0.366034	0.263254
2334	162100	GAA	0	6	0.42252	2.31839	0	2.588	2.588	0.366227	0.418441
2141	145837	CAC	1.25	15.75	0.39279	2.44855	3.18236	6.43238	3.25002	0.366867	0.525479
435	34507	AAA	0	8	0.320382	2.40075	0	3.3323	3.3323	0.367094	0.538782
415	34177	GTT	3.5	11.5	0.934011	2.06486	3.74728	5.56939	1.82211	0.370497	0.294608
1520	110554	TGG	1.66667	19.3333	0.346853	2.24244	4.80511	8.62155	3.81644	0.370693	0.617061
1288	87040	ATT	1	7	0.741653	2.24274	1.34834	3.12118	1.77284	0.370803	0.286642
429	34423	CTT	3	12	0.806562	2.11429	3.71949	5.67565	1.95616	0.370974	0.316282
491	37345	AAT	1	12	0.469065	2.52026	2.1319	4.76142	2.62952	0.371796	0.425154
1040	70294	AAT	0.5	7.5	0.549773	2.427	0.909466	3.09023	2.18077	0.372166	0.352597
170	8329	AGA	1	11	0.436855	2.14496	2.28909	5.12831	2.83922	0.372383	0.45906
2077	144262	GCC	2.33333	9.66667	0.848537	2.12619	2.74983	4.54648	1.79665	0.372646	0.290491
2508	171955	TTT	0.75	9.25	0.526132	2.44914	1.4255	3.77684	2.35134	0.372996	0.380177
2440	168523	GCA	3	10	0.923554	2.00566	3.24832	4.9859	1.73758	0.374074	0.28094
2321	161857	CAT	1.66667	15.3333	0.465339	2.38336	3.58162	6.43348	2.85186	0.374937	0.461103
1716	126268	CTT	5	13	1.02419	1.95402	4.88189	6.65296	1.77108	0.375561	0.286357
2603	176806	CTA	4	8	1.25313	1.71686	3.19201	4.65966	1.46765	0.37728	0.237297
60	5260	ACA	1	5	0.953491	2.0242	1.04878	2.47011	1.42133	0.37759	0.229807
677	43423	TTT	1.5	10.5	0.62403	2.31221	2.40373	4.54112	2.13738	0.377698	0.345583
1609	119692	TCC	3.83333	14.1667	0.825997	2.14518	4.64086	6.60395	1.9631	0.37871	0.317403
2515	172240	CTT	1.5	5.5	1.03128	1.90197	1.45451	2.89174	1.43724	0.379881	0.232379
910	67372	TTC	3.5	19.5	0.582195	2.26986	6.01173	8.59083	2.57909	0.380377	0.417001
2040	143275	CCT	3	11	0.875601	2.1244	3.42622	5.17793	1.75171	0.380427	0.283226
1408	100675	GGC	3.5	20.5	0.583129	2.39591	6.0021	8.55626	2.55416	0.380896	0.412969
447	35398	ACC	3	10	0.929919	2.04318	3.22609	4.89434	1.66825	0.38156	0.269731
2696	180871	GTT	3	12	0.816185	2.17432	3.67564	5.51896	1.84332	0.38161	0.298037
572	40060	CTT	2.5	10.5	0.791817	2.08801	3.15729	5.02871	1.87142	0.381725	0.302581
1774	127567	TCT	5	14	0.944972	1.96463	5.29116	7.12603	1.83487	0.381851	0.296671
2596	176401	GTG	2.33333	10.6667	0.769591	2.17754	3.03191	4.89849	1.86657	0.382314	0.301797
1079	71305	ATA	2.5	11.5	0.749567	2.18049	3.33526	5.27404	1.93878	0.382801	0.313471
2600	176488	ACC	2	9	0.815462	2.1604	2.4526	4.16589	1.7133	0.383428	0.277015
2020	143092	TCC	3.5	11.5	0.905658	2.04219	3.86459	5.6312	1.76661	0.383503	0.285634
254	10453	ATT	1	7	0.728838	2.27116	1.37205	3.08212	1.71008	0.384903	0.276494
1217	79111	ATA	2	9	0.789163	2.09763	2.53433	4.29055	1.75622	0.385311	0.283954
1549	113254	TAT	1	10	0.458281	2.0949	2.18207	4.77349	2.59142	0.386537	0.418994
1922	133420	ACA	3	10	0.913568	2.0243	3.28383	4.93998	1.65615	0.387008	0.267775
2140	145834	TAC	1	12	0.390499	2.16372	2.56083	5.54601	2.98519	0.387086	0.48266
869	65227	TTG	3.5	12.5	0.808145	2.00188	4.33091	6.24412	1.91321	0.387486	0.309337
16	4255	TTA	0	3	0.664523	1.79032	0	1.67567	1.67567	0.387901	0.270931
854	64558	ACC	3	12	0.808094	2.17345	3.71244	5.52118	1.80874	0.387942	0.292446
269	11074	CGA	1.5	3.5	1.2404	1.38718	1.20929	2.52311	1.31382	0.38831	0.212426
2365	162994	ACG	2	10	0.731594	2.18688	2.73376	4.57272	1.83896	0.388582	0.297332
1576	117016	CTT	6.16667	14.8333	1.03014	1.91916	5.98627	7.72906	1.74279	0.389281	0.281783
2212	149308	ATG	0.5	14.5	0.28559	2.64989	1.75076	5.47193	3.72117	0.389496	0.601657
2461	169129	ATG	0.666667	10.3333	0.440143	2.53327	1.51466	4.07904	2.56438	0.390396	0.414622
2507	171892	ATC	0	3	0.804972	2.19503	0	1.36672	1.36672	0.391703	0.220979
1893	132964	AAT	1	13	0.412974	2.51186	2.42146	5.17544	2.75398	0.391978	0.445277
2463	169147	CTT	1	5	0.938734	2.06127	1.06526	2.42569	1.36043	0.392714	0.219961
2268	160069	GGA	3	9	0.91018	1.81939	3.29605	4.94671	1.65066	0.392735	0.266888
1620	120247	CAT	2	18	0.447735	2.48972	4.46693	7.22973	2.7628	0.393226	0.446703
2728	194599	ATC	1.5	8.5	0.734173	2.24169	2.04312	3.79178	1.74867	0.393508	0.282733
1132	72397	AAT	0	6	0.425795	2.53707	0	2.36494	2.36494	0.394206	0.382375
1502	109864	AAG	5	24	0.608549	2.24577	8.21626	10.6868	2.4705	0.394365	0.399443
631	41893	CCG	5	11	1.11411	1.83153	4.48791	6.00592	1.51801	0.396334	0.245439
118	7426	TAT	0	5	0.414671	2.04128	0	2.44944	2.44944	0.396657	0.396037
1128	72316	GTG	3	10	0.918043	2.06511	3.26782	4.84237	1.57454	0.396755	0.25458
1584	117277	TAT	1	10	0.453783	2.11815	2.2037	4.72111	2.51741	0.396794	0.407027
257	10471	TCA	1.5	4.5	0.963228	1.47308	1.55726	3.05482	1.49755	0.397248	0.242132
1497	107980	CTT	3.5	14.5	0.739962	2.17523	4.72997	6.66597	1.936	0.398146	0.313021
870	65230	GTC	3	11	0.849213	2.11949	3.53268	5.18993	1.65725	0.398971	0.267952
1278	86806	ATA	2	12	0.613549	2.26414	3.25972	5.30003	2.04031	0.399788	0.329887
2308	161461	GCT	3.16667	9.83333	0.937615	1.9956	3.37736	4.9275	1.55014	0.400095	0.250635
439	34690	ATT	4	17	0.725457	2.27454	5.51376	7.47403	1.96027	0.400694	0.316946
331	25936	TCC	4	14	0.81195	2.08226	4.92641	6.72347	1.79706	0.4012	0.290558
2590	176245	AGG	3	11	0.835378	2.0931	3.59119	5.25535	1.66417	0.40154	0.269071
456	35524	GTT	2	7	0.969166	2.02772	2.06363	3.45216	1.38853	0.401972	0.224505
1043	70375	TGT	1.25	12.75	0.432988	2.32324	2.88692	5.48804	2.60112	0.402069	0.420562
1730	126382	ATT	2	11	0.681856	2.30977	2.93317	4.76238	1.82921	0.403058	0.295756
43	4843	ATA	0.5	5.5	0.671667	2.30058	0.744416	2.3907	1.64628	0.403382	0.266179
531	39187	GGT	3	15	0.639617	2.22525	4.6903	6.74082	2.05052	0.404501	0.331538
2655	178090	GTT	2.5	8.5	0.918	2.01027	2.72331	4.22829	1.50498	0.404608	0.243333
592	40861	CTT	3	9	0.986957	2.01014	3.03965	4.4773	1.43766	0.404671	0.232448
2300	161155	ATC	3.5	15.5	0.711376	2.26449	4.92004	6.84482	1.92478	0.4052	0.311208
2223	158317	TCA	3.5	8.5	0.93815	1.589	3.73075	5.34928	1.61853	0.406458	0.261692
1621	120250	CCC	6	15	1.00852	1.98836	5.94929	7.54391	1.59463	0.406488	0.257827
2167	147037	ATT	3	12	0.791821	2.19189	3.78873	5.47473	1.68599	0.407127	0.2726
2123	145408	CAT	1	11	0.470076	2.47736	2.12732	4.44021	2.31289	0.407392	0.373959
2404	164440	TCG	2.66667	9.33333	0.823773	1.90577	3.23714	4.8974	1.66026	0.407496	0.268439
1260	86071	ACG	4	11	0.99666	2.00334	4.01341	5.49083	1.47742	0.40765	0.238877
2443	168532	GTA	3	9	0.978986	2.00472	3.0644	4.4894	1.425	0.408134	0.230402
507	38740	TTC	3	10	0.911909	2.08809	3.2898	4.78906	1.49926	0.408308	0.242408
2087	144526	AGG	2	12	0.602803	2.26205	3.31783	5.30492	1.98709	0.409778	0.321283
337	26107	TCT	3.5	12.5	0.828695	2.12261	4.22351	5.88899	1.66548	0.410019	0.269283
2647	177877	GGC	1.83333	8.16667	0.808291	2.13597	2.26816	3.8234	1.55524	0.410048	0.251459
554	39748	CTA	3	7	1.07049	1.68224	2.80246	4.16112	1.35866	0.410536	0.219674
1748	127015	TTA	3.58333	12.4167	0.746638	1.86444	4.79929	6.65973	1.86044	0.410692	0.300806
1507	109954	TCC	3	15	0.637247	2.23716	4.70775	6.70493	1.99717	0.410729	0.322913
1017	69406	AAA	0.5	10.5	0.326635	2.28481	1.53076	4.59556	3.0648	0.410781	0.495532
1202	77011	TCT	3.5	13.5	0.765027	2.12719	4.575	6.34639	1.77139	0.41114	0.286407
2652	177940	CTT	2	7	0.953578	2.03239	2.09736	3.44421	1.34685	0.412239	0.217765
2078	144286	GAA	0.5	9.5	0.361679	2.28958	1.38244	4.14923	2.76679	0.412905	0.447349
661	42373	CCT	4.5	12.5	0.968466	2.0297	4.64652	6.15855	1.51203	0.413512	0.244472
398	32965	CGT	4	17	0.682633	2.17772	5.85966	7.80632	1.94666	0.41392	0.314745
2668	178561	GGA	2	6	0.965707	1.7495	2.07102	3.42956	1.35854	0.41436	0.219655
742	46216	CCC	5.5	16.5	0.885986	2.0947	6.20777	7.87702	1.66925	0.414529	0.269892
2566	175171	ACT	2.83333	10.1667	0.868972	2.13103	3.26056	4.77078	1.51022	0.415393	0.244181
1405	100600	TAT	2.83333	20.1667	0.492199	2.46082	5.75648	8.19511	2.43863	0.415464	0.39429
976	68596	CAT	2	12	0.606299	2.29692	3.2987	5.2244	1.92569	0.415465	0.311356
1222	79240	AGT	1.5	12.5	0.503803	2.41439	2.97735	5.17728	2.19993	0.415665	0.355695
569	39997	ACC	2.66667	8.33333	0.973739	2.02474	2.73858	4.11575	1.37716	0.415859	0.222666
2531	172837	TCA	2	6	0.900587	1.63646	2.22077	3.66646	1.44569	0.415993	0.233746
893	67042	TTA	4	15	0.676922	1.9081	5.9091	7.86124	1.95214	0.418265	0.315632
2339	162238	ATT	1.5	7.5	0.780975	2.19489	1.92068	3.41703	1.49636	0.41865	0.241938
1353	92254	AAA	0	7	0.303282	2.29139	0	3.05492	3.05492	0.418905	0.493934
1828	129550	CTG	5	12	0.989714	1.83709	5.05197	6.53208	1.48011	0.419296	0.239312
946	68257	CCA	4	10	1.0184	1.88252	3.92773	5.31204	1.38431	0.419424	0.223823
2678	179161	GGT	1.5	7.5	0.762734	2.15071	1.96661	3.48721	1.5206	0.420262	0.245858
628	41842	TAT	1	11	0.420289	2.27552	2.37932	4.83407	2.45475	0.420793	0.396897
412	34102	TCT	2.5	11.5	0.711067	2.20592	3.51585	5.21324	1.69739	0.421423	0.274443
633	41920	CTA	2	8	0.771529	1.929	2.59226	4.14722	1.55497	0.421827	0.251415
1484	107152	GTA	2.5	8.5	0.899547	2.03013	2.77918	4.18693	1.40775	0.421918	0.227612
347	26500	AAT	1	12	0.428304	2.54765	2.33479	4.71022	2.37543	0.42253	0.384072
2301	161203	TCC	2	7	0.939291	2.04107	2.12927	3.42958	1.30031	0.42301	0.210241
3	3085	GTG	2.16667	7.83333	0.892636	2.0676	2.42727	3.78861	1.36134	0.423148	0.220108
1751	127084	ATT	3	10	0.897074	2.10293	3.34421	4.75528	1.41107	0.423649	0.22815
861	65104	GTG	2	10	0.638406	2.02893	3.1328	4.92871	1.7959	0.424367	0.290371
2555	174856	GCA	3	9	0.963315	2.02472	3.11425	4.44505	1.33081	0.424877	0.215172
2382	164053	GAC	1	8	0.606223	2.37	1.64956	3.37553	1.72598	0.425145	0.279064
1939	133780	CTT	5.33333	14.6667	0.940035	2.04799	5.67355	7.16151	1.48796	0.425152	0.240581
2606	176890	CAT	1	9	0.516791	2.29112	1.93502	3.92821	1.99319	0.425872	0.322269
2735	194860	GAA	1.66667	16.3333	0.389045	2.33423	4.284	6.9973	2.7133	0.426169	0.438701
1230	79411	TTT	1	10	0.494773	2.45235	2.02113	4.07772	2.05659	0.426371	0.33252
2046	143347	CTC	3.5	11.5	0.859495	2.06697	4.07216	5.56369	1.49153	0.426385	0.241158
2352	162733	TTT	0.5	6.5	0.553799	2.4253	0.902854	2.68008	1.77723	0.426425	0.287351
2397	164341	ACA	2	7	0.891328	1.95036	2.24384	3.58909	1.34524	0.426886	0.217506
2713	191374	ATA	2.66667	11.3333	0.749565	2.19837	3.55762	5.15533	1.59771	0.427234	0.258326
2392	164206	ATT	2	9	0.771839	2.20888	2.59121	4.07446	1.48325	0.427844	0.239819
947	68269	GCG	3.5	10.5	0.910258	1.99463	3.84506	5.26414	1.41908	0.428021	0.229444
2401	164428	CTT	3	10	0.890211	2.1011	3.36999	4.75942	1.38943	0.428112	0.224651
2609	176932	CAA	0.5	8.5	0.398417	2.34192	1.25497	3.62951	2.37454	0.429333	0.383927
1779	127675	AAT	2	17	0.446993	2.48814	4.47434	6.83241	2.35807	0.430267	0.381264
1698	125548	CTG	5.5	9.5	1.26295	1.71193	4.35487	5.54928	1.19441	0.431259	0.193118
2597	176422	GGC	2	8	0.845579	2.15243	2.36524	3.71673	1.35149	0.43205	0.218515
2685	179797	GCT	4.66667	13.3333	0.926333	2.06399	5.03779	6.45997	1.42218	0.43214	0.229945
150	8128	GTA	2.83333	8.16667	0.984799	1.96847	2.87707	4.14874	1.27167	0.432466	0.205611
1850	131515	ACC	3.66667	10.3333	0.966	2.01804	3.79572	5.12047	1.32475	0.433269	0.214192
784	51160	GGC	3	9	0.947092	2.0173	3.16759	4.46141	1.29382	0.433462	0.209191
485	37045	TCC	6	16	0.902291	1.96316	6.64974	8.15012	1.50039	0.433534	0.24259
748	46342	ATA	1.5	8.5	0.666494	2.20786	2.25058	3.84987	1.59929	0.433948	0.258582
285	19042	TTT	1	10	0.457331	2.30289	2.1866	4.34237	2.15577	0.434173	0.348556
1927	133501	ATT	2.66667	14.3333	0.612963	2.32197	4.35045	6.17293	1.82247	0.434351	0.294666
1131	72382	AAT	1	10	0.488955	2.46313	2.04518	4.05988	2.0147	0.434373	0.325747
242	9589	TCT	6	14	1.00414	1.9047	5.97528	7.35025	1.37497	0.434435	0.222312
284	19018	CTT	3	12	0.731102	2.10853	4.10339	5.69117	1.58778	0.434676	0.256719
1136	72592	CAC	5	20	0.700755	2.25243	7.13516	8.87931	1.74415	0.435806	0.282003
1814	129229	ATG	1	17	0.303291	2.65794	3.29716	6.39592	3.09876	0.436689	0.501023
1170	74482	TGG	2.5	17.5	0.446587	2.19528	5.59801	7.97163	2.37362	0.436813	0.383779
2084	144514	GTT	2.83333	9.16667	0.879843	2.00391	3.22027	4.5744	1.35413	0.437502	0.218942
2188	148768	TGT	1	9	0.486731	2.2114	2.05452	4.06983	2.0153	0.437853	0.325844
709	43936	GTT	3	9	0.947781	2.03294	3.16529	4.42709	1.2618	0.437981	0.204014
1286	87019	AAA	0	7	0.28859	2.30924	0	3.0313	3.0313	0.438539	0.490115
1303	87607	GGA	2	7	0.836496	1.86951	2.39093	3.7443	1.35337	0.438703	0.21882
1921	133414	CTT	6	18	0.862285	2.13107	6.95826	8.44647	1.48822	0.438771	0.240622
2391	164185	ATA	2	8	0.830669	2.13999	2.4077	3.73834	1.33064	0.438892	0.215145
581	40540	CGA	5.83333	9.16667	1.23017	1.54182	4.74188	5.94536	1.20348	0.439218	0.194584
1895	132976	AAA	1.5	15.5	0.378702	2.37253	3.9609	6.53312	2.57222	0.439256	0.41589
1564	114568	ATT	1.5	12.5	0.492214	2.46925	3.04745	5.06227	2.01482	0.439446	0.325766
1022	69649	ACG	5	16	0.813098	2.08683	6.14932	7.66712	1.51779	0.439496	0.245405
2677	179098	GGC	2.5	9.5	0.809991	2.12048	3.08645	4.48011	1.39366	0.439803	0.225333
290	20029	TGC	2	13	0.494559	2.12044	4.04401	6.13081	2.0868	0.439902	0.337404
560	39871	ATT	1	7	0.664921	2.33207	1.50394	3.00163	1.49769	0.441012	0.242154
1798	128803	GAC	3	18	0.545368	2.41545	5.50087	7.45203	1.95116	0.441699	0.315473
819	63409	GTT	3.5	14.5	0.717452	2.24912	4.87838	6.44698	1.5686	0.442727	0.25362
1045	70384	CTC	5	13	0.947858	1.97121	5.27505	6.59493	1.31988	0.443068	0.213405
1160	73093	AGA	2.33333	10.6667	0.642812	2.01761	3.62988	5.28679	1.65691	0.443092	0.267897
1980	135139	ATA	2.16667	11.8333	0.625056	2.31308	3.46636	5.11583	1.64947	0.443513	0.266694
1324	90178	ATT	4.33333	16.6667	0.734708	2.23273	5.89803	7.4647	1.56667	0.443664	0.253306
1054	70672	CTC	2	7	0.920896	2.0791	2.1718	3.36684	1.19504	0.444374	0.19322
781	51130	ATT	3	11	0.816017	2.18113	3.67639	5.04326	1.36686	0.444456	0.221001
977	68614	GTT	3	10	0.861321	2.08714	3.48302	4.79125	1.30823	0.445407	0.211521
1950	134143	ACC	4	11	0.957045	2.02735	4.17953	5.4258	1.24627	0.445446	0.201503
1337	91363	CCT	4	10	1.02157	1.96168	3.91553	5.09766	1.18213	0.446462	0.191133
2032	143209	GGG	3	12	0.718814	2.11145	4.17354	5.6833	1.50976	0.447045	0.244105
1627	120499	GTG	7.5	20.5	0.887515	2.07319	8.45057	9.88814	1.43757	0.447221	0.232434
2414	165625	CCT	2	9	0.730952	2.16377	2.73616	4.1594	1.42324	0.447448	0.230117
2118	145339	CTT	4.5	11.5	0.975462	1.96396	4.6132	5.85552	1.24232	0.447876	0.200864
1752	127102	GTT	3.5	10.5	0.913912	2.06626	3.82969	5.08164	1.25195	0.448742	0.202422
1882	132574	CAT	1.5	12.5	0.472819	2.41763	3.17246	5.17036	1.9979	0.449353	0.32303
309	23254	TCC	3	10	0.837777	2.04234	3.5809	4.89635	1.31545	0.449367	0.212688
2684	179758	AAT	1	10	0.474738	2.47268	2.10642	4.04419	1.93777	0.450835	0.313308
67	5305	AAT	0	5	0.44054	2.55166	0	1.95951	1.95951	0.450984	0.316823
1944	133900	AAT	1	9	0.528871	2.47113	1.89082	3.64206	1.75124	0.451543	0.283149
596	41176	TTG	2.5	10.5	0.696231	2.06522	3.59076	5.08421	1.49345	0.451671	0.241468
803	60748	ATA	3.41667	12.5833	0.774749	2.17004	4.41003	5.79866	1.38863	0.452283	0.22452
1029	69997	ACA	5.5	16.5	0.83669	2.07152	6.57353	7.96517	1.39164	0.452418	0.225007
2446	168568	GCT	3	9	0.939068	2.06093	3.19466	4.36696	1.1723	0.452807	0.189543
1623	120322	TTT	1.5	11.5	0.519652	2.45313	2.88655	4.68789	1.80134	0.452809	0.29125
2003	141037	ATT	3	12	0.753599	2.23409	3.9809	5.3713	1.39041	0.45326	0.224808
2107	145003	CAT	2	16	0.452071	2.4545	4.42408	6.51863	2.09455	0.453365	0.338657
1667	124597	TTC	1.5	10.5	0.55938	2.40592	2.68154	4.36424	1.6827	0.453637	0.272068
2070	144043	TCT	3	9	0.930421	2.04564	3.22435	4.39959	1.17524	0.453977	0.190019
817	63394	CAT	2	16	0.436618	2.37468	4.58066	6.73776	2.1571	0.454423	0.348771
1138	72661	AGA	2	9	0.680073	2.03772	2.94086	4.4167	1.47584	0.454489	0.238622
191	8698	ATA	1	6	0.736212	2.2551	1.3583	2.66063	1.30233	0.454672	0.210567
1920	133405	TCC	3.16667	9.83333	0.899532	2.0833	3.52035	4.72008	1.19973	0.454702	0.193979
2720	192064	ATG	1	12	0.40794	2.59034	2.45134	4.6326	2.18126	0.455213	0.352677
1052	70666	AGT	2	13	0.550685	2.42198	3.63184	5.36752	1.73568	0.45531	0.280633
1233	79438	GAT	0.75	9.25	0.43838	2.47315	1.71084	3.74018	2.02933	0.455553	0.328112
2487	169672	GGA	3	8	0.901257	1.75524	3.32869	4.55779	1.22911	0.455661	0.198728
34	4567	ATA	0.5	4.5	0.705255	2.24624	0.708964	2.00335	1.29439	0.455713	0.209283
139	7834	ACG	2.5	6.5	0.962702	1.73363	2.59686	3.74935	1.1525	0.456139	0.186341
1799	128806	TTG	2.5	9.5	0.740706	1.99405	3.37516	4.76417	1.38901	0.456257	0.224581
1967	134620	TAT	1	9	0.447085	2.10979	2.23671	4.26583	2.02912	0.456379	0.328079
1167	73864	AAT	2	14	0.513754	2.4442	3.89291	5.72785	1.83494	0.456582	0.296682
2115	145288	TGT	2.33333	12.6667	0.569861	2.18855	4.09456	5.7877	1.69314	0.456923	0.273755
1934	133708	TTT	2	13	0.549104	2.42156	3.6423	5.36843	1.72614	0.456946	0.27909
1890	132769	AAT	1	10	0.471931	2.49144	2.11895	4.01374	1.89479	0.457479	0.306358
1560	114079	CTA	4.5	9.5	1.11408	1.86182	4.03923	5.10253	1.0633	0.457579	0.17192
240	9559	GGT	2	7	0.904046	2.09595	2.21228	3.33977	1.12749	0.459237	0.182299
2430	168163	ACA	3.33333	9.66667	0.93642	2.05657	3.55966	4.70039	1.14074	0.459261	0.18444
2363	162988	TGC	1	8	0.51852	2.17571	1.92857	3.67697	1.7484	0.459307	0.28269
104	6139	GTA	1.5	5.5	0.924117	2.02717	1.62317	2.71315	1.08998	0.459728	0.176233
406	33394	CCT	6	15	0.966427	2.02848	6.20843	7.39468	1.18625	0.459931	0.191799
2106	145000	TTT	1	9	0.507218	2.41279	1.97154	3.73012	1.75859	0.460283	0.284337
1098	71557	GTT	4	12	0.891084	2.10892	4.48891	5.69013	1.20121	0.460336	0.194218
2431	168172	GCT	1	4	1	2	1	2	1	0.460905	0.161685
655	42262	CCT	3	9	0.930951	2.06905	3.22251	4.34982	1.12731	0.460981	0.18227
929	68044	ATT	2	8	0.815649	2.18435	2.45203	3.66242	1.21038	0.461041	0.1957
1412	100759	CAT	2	17	0.392289	2.29575	5.09829	7.405	2.30672	0.461259	0.372961
2153	146323	CCT	4.5	12.5	0.913025	2.04226	4.92867	6.12068	1.19201	0.461499	0.19273
919	67750	GGA	3	12	0.659259	1.98066	4.55056	6.05858	1.50802	0.462272	0.243823
256	10459	TCG	5.33333	13.6667	0.849737	1.80359	6.27645	7.57749	1.30104	0.462667	0.210359
1375	95563	CTC	3.5	11.5	0.847883	2.15212	4.12793	5.34358	1.21565	0.462711	0.196553
1378	95692	AAA	1.75	17.25	0.349962	2.29045	5.00054	7.53126	2.53072	0.462806	0.40918
2592	176317	TTG	2.16667	8.83333	0.709377	2.00177	3.05432	4.41276	1.35844	0.463213	0.219639
2598	176425	CTA	2	4	1.31754	1.68246	1.51798	2.37748	0.859498	0.463499	0.138968
2332	162088	TCG	3.16667	7.83333	0.967944	1.79056	3.27154	4.3748	1.10326	0.463554	0.178381
891	66913	CCC	5	14	0.893619	2.05913	5.59523	6.79899	1.20377	0.463771	0.194631
229	9391	CGT	2.5	7.5	0.942958	2.0053	2.65123	3.7401	1.08886	0.463885	0.176053
1504	109894	ATT	3.33333	12.6667	0.755685	2.21352	4.41101	5.72242	1.31141	0.463895	0.212036
2211	149281	GAT	1.5	13.5	0.441825	2.52206	3.39501	5.35277	1.95776	0.465218	0.31654
1780	127807	GTT	4	12	0.880739	2.0985	4.54164	5.71836	1.17673	0.465283	0.190259
1215	78967	CCT	3	10	0.854747	2.13516	3.50981	4.6835	1.17369	0.465433	0.189767
2767	210037	CCA	5.83333	13.1667	1.02941	1.94855	5.66665	6.75716	1.09051	0.466057	0.17632
297	20113	TTT	1.75	12.25	0.517365	2.39791	3.38253	5.10862	1.7261	0.467025	0.279084
1912	133291	ACA	4.5	13.5	0.85097	2.07739	5.28808	6.49853	1.21045	0.467339	0.195711
2403	164437	CGT	3	13	0.697989	2.29584	4.29806	5.6624	1.36434	0.467611	0.220593
2505	171169	ATC	1.5	7.5	0.724951	2.25312	2.0691	3.32872	1.25961	0.467745	0.203661
615	41503	AAA	1	8	0.513234	2.19576	1.94843	3.64339	1.69496	0.468666	0.274049
241	9583	ATG	3.66667	20.3333	0.543175	2.40553	6.75044	8.45274	1.7023	0.469641	0.275237
1465	106156	ATA	3.16667	10.8333	0.793995	2.08091	3.98827	5.20606	1.21779	0.469656	0.196898
113	6856	ATT	1	6	0.720086	2.27991	1.38872	2.63168	1.24295	0.470115	0.200967
605	41395	TGG	2.5	14.5	0.498007	2.12761	5.02001	6.81517	1.79517	0.470214	0.290252
1605	119125	ATT	2.5	10.5	0.73218	2.24067	3.41446	4.68611	1.27165	0.47031	0.205606
1904	133183	GCA	3	10	0.823794	2.07365	3.64169	4.82242	1.18073	0.470477	0.190906
1077	71242	TAT	1	9	0.445463	2.1672	2.24485	4.15282	1.90797	0.471233	0.308489
2349	162664	TCT	3.5	9.5	0.959131	2.02123	3.64914	4.70011	1.05098	0.471325	0.169927
432	34474	CTG	4.5	10.5	0.997451	1.88801	4.5115	5.56141	1.04991	0.471763	0.169755
2535	172960	GCC	3.5	10.5	0.874763	2.04935	4.00108	5.12356	1.12248	0.47236	0.181489
1437	103702	CGT	3.5	12.5	0.77354	2.1726	4.52465	5.75348	1.22883	0.472785	0.198683
2488	169675	GCT	2	6	0.994066	2.00593	2.01194	2.99112	0.979186	0.473091	0.15832
509	38746	ATA	1.5	7.5	0.715687	2.25131	2.09589	3.33139	1.23551	0.473612	0.199763
1329	90340	CTG	3	6	1.18529	1.75215	2.53103	3.42436	0.893335	0.473817	0.144439
943	68248	AGA	2.16667	11.8333	0.555453	2.16386	3.90072	5.46863	1.56791	0.474066	0.253508
128	7735	AGT	0	5	0.4135	2.56844	0	1.9467	1.9467	0.474082	0.314753
759	47230	TCT	2.5	10.5	0.701947	2.16273	3.56152	4.85497	1.29345	0.474349	0.209132
1038	70198	GGC	2.5	8.5	0.856308	2.11819	2.91951	4.01286	1.09336	0.474913	0.176779
519	39052	TCG	2.5	8.5	0.79082	1.95703	3.16128	4.34332	1.18205	0.475159	0.191119
906	67354	TTT	1.5	10.5	0.531801	2.38786	2.82061	4.39724	1.57663	0.475507	0.254917
866	65200	GTT	2	8	0.79628	2.18812	2.51168	3.65611	1.14443	0.475756	0.185038
1085	71356	AGT	1.33333	10.6667	0.49602	2.46171	2.68807	4.33303	1.64497	0.476356	0.265966
2697	180892	GGA	3.5	10.5	0.828435	1.95369	4.22483	5.37446	1.14962	0.476748	0.185877
2409	165508	ATG	0	8	0.26002	2.6852	0	2.97929	2.97929	0.477389	0.481706
525	39127	TTC	1.5	9.5	0.587538	2.38785	2.55303	3.97848	1.42546	0.47774	0.230475
1641	121957	GTA	2.33333	6.66667	0.972044	1.97838	2.40044	3.36976	0.969315	0.477773	0.156724
2588	176110	GCT	2	6	0.9881	2.0119	2.02409	2.98226	0.95817	0.478	0.154922
914	67582	TGT	1	9	0.456349	2.25145	2.1913	3.99742	1.80612	0.478034	0.292022
1025	69751	ATA	2.16667	10.8333	0.63532	2.27476	3.41035	4.76241	1.35206	0.478151	0.218607
2501	170974	AGC	1	9	0.501833	2.47698	1.9927	3.63346	1.64077	0.478255	0.265287
708	43933	GTT	2.5	9.5	0.778111	2.17497	3.21291	4.36787	1.15496	0.478375	0.18674
99	6064	CCA	1.5	4.5	1.03612	1.9044	1.4477	2.36295	0.915247	0.478494	0.147982
1203	77014	CTG	5.66667	11.3333	1.0923	1.84499	5.18784	6.14277	0.954924	0.478569	0.154397
658	42313	ATT	2	8	0.797246	2.20275	2.50864	3.63182	1.12318	0.47887	0.181602
329	25849	ATA	2.5	11.5	0.632984	2.15966	3.94954	5.3249	1.37536	0.478951	0.222375
2368	163030	GTT	2	6	0.986843	2.01316	2.02666	2.98039	0.953729	0.479036	0.154204
2486	169669	ATG	0	7	0.298045	2.68837	0	2.60381	2.60381	0.479041	0.420996
2454	168631	GGC	3	9	0.881074	2.01389	3.40494	4.46896	1.06403	0.479162	0.172037
477	36523	TGT	3	17	0.487945	2.14971	6.14824	7.90804	1.7598	0.479199	0.284533
2562	175063	CAG	1.66667	8.33333	0.625007	2.05874	2.66664	4.04778	1.38114	0.479912	0.22331
1568	115402	TTT	3.5	12.5	0.774197	2.19789	4.52082	5.68726	1.16645	0.480103	0.188597
2468	169324	TTG	2.75	10.25	0.715065	2.00829	3.8458	5.10384	1.25803	0.480601	0.203405
857	64600	AAT	1.5	13.5	0.42037	2.47217	3.56828	5.46079	1.89251	0.480697	0.30599
591	40858	GTT	3	8	0.990879	2.00912	3.02762	3.98184	0.954226	0.481276	0.154284
2739	195706	GAT	1.66667	14.3333	0.435555	2.52823	3.82654	5.66932	1.84278	0.481985	0.29795
380	27430	ATA	2.5	10.5	0.70519	2.20298	3.54514	4.76627	1.22113	0.482596	0.197438
356	26872	CTG	7.16667	14.8333	1.01453	1.84345	7.064	8.04651	0.982502	0.482932	0.158856
1172	74548	AGT	2	14	0.497175	2.47095	4.02273	5.66583	1.6431	0.483142	0.265665
1646	122107	TTG	2.5	9.5	0.705432	1.98949	3.54393	4.77509	1.23116	0.483617	0.19906
1209	78325	GAT	0.25	5.75	0.433387	2.50957	0.576852	2.29123	1.71438	0.484096	0.27719
2538	172975	GGG	2.5	9.5	0.762089	2.1516	3.28045	4.41533	1.13487	0.484249	0.183492
681	43450	AAT	2	14	0.48559	2.42138	4.1187	5.78184	1.66313	0.485149	0.268903
1125	72082	AGA	2.5	11.5	0.58578	2.02029	4.26782	5.69226	1.42444	0.485458	0.230311
1463	106150	ATT	2	9	0.716246	2.27172	2.79234	3.96176	1.16942	0.487485	0.189077
120	7525	CTT	4	11	0.924467	2.07553	4.32682	5.29984	0.973023	0.487601	0.157323
2478	169531	GGA	2.33333	6.66667	0.897456	1.86105	2.59994	3.5822	0.982264	0.487979	0.158817
981	68683	GGA	3	9	0.816697	1.8928	3.67333	4.75486	1.08153	0.488144	0.174866
1000	69028	CAT	1.5	10.5	0.517193	2.38104	2.90027	4.40984	1.50957	0.488144	0.244075
1613	119794	GGC	2.5	8.5	0.844712	2.13855	2.95959	3.97466	1.01507	0.488308	0.164122
176	8434	CAT	5	23	0.60496	2.38581	8.26501	9.64032	1.3753	0.488425	0.222366
991	68890	AAA	0	6	0.293099	2.31359	0	2.59338	2.59338	0.488858	0.41931
730	44866	ACC	6.5	16.5	0.92027	2.05109	7.06315	8.04448	0.981337	0.489226	0.158667
612	41482	CAC	2	12	0.518069	2.21976	3.86049	5.40599	1.5455	0.489247	0.249885
1512	110437	GGT	4.16667	13.8333	0.763847	2.10559	5.45485	6.56981	1.11496	0.489329	0.180273
1169	74464	AGA	4.33333	18.6667	0.584263	2.11871	7.41675	8.81038	1.39362	0.490384	0.225328
437	34624	CCT	7	17	0.935429	2.01187	7.4832	8.44986	0.966664	0.490427	0.156295
2450	168613	CGT	3.33333	8.66667	0.951258	1.95693	3.50413	4.4287	0.92457	0.490482	0.149489
2673	179053	CCT	2	6	0.972796	2.0272	2.05593	2.95974	0.903813	0.490655	0.146133
2126	145540	AAT	0.583333	7.41667	0.45182	2.52004	1.29108	2.94308	1.652	0.490985	0.267104
1293	87088	GCG	4	12	0.842016	2.07764	4.7505	5.77579	1.02528	0.490999	0.165773
1048	70426	ATT	2	8	0.784182	2.21582	2.55043	3.6104	1.05998	0.491663	0.171382
2063	143755	CAT	1.5	11.5	0.48073	2.45087	3.12025	4.69222	1.57196	0.492181	0.254163
1065	70813	AGA	1	7	0.546926	2.13681	1.8284	3.27592	1.44752	0.492234	0.234042
2203	149176	ACT	4	12	0.863567	2.13643	4.63195	5.61684	0.98489	0.492932	0.159242
846	64111	CCC	3	10	0.829278	2.16062	3.6176	4.62829	1.01069	0.493155	0.163413
470	35836	CCC	3	16	0.558882	2.36327	5.36786	6.77029	1.40243	0.493825	0.226752
431	34471	TTG	3	12	0.665559	2.09758	4.50749	5.72087	1.21338	0.494555	0.196185
1219	79126	TCG	4.5	11.5	0.852244	1.83029	5.28018	6.28315	1.00297	0.494934	0.162166
732	44923	TTT	1	10	0.408031	2.3286	2.4508	4.29443	1.84364	0.495632	0.298088
1567	115399	TCT	4.83333	13.1667	0.896747	2.08267	5.38985	6.32202	0.932171	0.497149	0.150718
825	63595	GGT	4.5	13.5	0.833279	2.1169	5.40035	6.37725	0.976903	0.497174	0.157951
1791	128467	TTA	3	10	0.71056	1.86294	4.22202	5.36785	1.14583	0.49727	0.185263
1642	121984	ATT	2.5	10.5	0.71329	2.28465	3.50489	4.59589	1.09101	0.497456	0.176399
853	64552	CAA	3	14	0.591975	2.19503	5.06778	6.37804	1.31025	0.497459	0.211849
1503	109867	AAT	2	13	0.517571	2.44141	3.8642	5.32479	1.46058	0.497526	0.236154
987	68785	CCA	4.33333	9.66667	1.01904	1.89935	4.25239	5.08947	0.837079	0.497849	0.135343
1315	89881	GTT	3.83333	13.1667	0.762183	2.16542	5.02942	6.08042	1.05101	0.498205	0.169932
1436	103699	GAT	2	14	0.486457	2.48082	4.11136	5.64329	1.53193	0.498739	0.24769
1556	113671	GTA	4	10	0.957968	1.97995	4.1755	5.05064	0.875138	0.498963	0.141497
860	65101	AGA	3	19	0.473807	2.40674	6.3317	7.8945	1.5628	0.499494	0.252682
2714	191710	AGT	2	15	0.458053	2.51066	4.36631	5.97453	1.60822	0.499647	0.260025
28	4498	GAA	0.5	8.5	0.332355	2.3663	1.50442	3.59211	2.08769	0.500072	0.337548
2012	142639	GTA	3	10	0.811368	2.14176	3.69746	4.66906	0.971606	0.501734	0.157094
720	44581	GGC	3.33333	11.6667	0.773834	2.20574	4.30755	5.28923	0.981677	0.502525	0.158722
1367	95251	CTT	4.5	11.5	0.94363	2.04929	4.76882	5.61171	0.842891	0.503053	0.136283
174	8428	AAG	3	22	0.393185	2.33197	7.62999	9.43407	1.80408	0.503712	0.291693
685	43516	ATA	2.5	9.5	0.696614	2.03434	3.58879	4.66981	1.08103	0.504047	0.174786
2483	169639	CCT	2	8	0.747882	2.16007	2.67422	3.70359	1.02937	0.504124	0.166433
2442	168529	ACG	2.5	11.5	0.640491	2.27899	3.90325	5.04609	1.14284	0.504214	0.18478
1494	107836	GTT	3	9	0.888492	2.11151	3.37651	4.26236	0.885851	0.504368	0.143229
357	26884	GTC	3.33333	11.6667	0.775632	2.21765	4.29757	5.26083	0.963258	0.504562	0.155744
212	9052	AAA	0	6	0.281128	2.33455	0	2.57009	2.57009	0.505491	0.415544
1640	121954	ATA	2.5	9.5	0.752139	2.20198	3.32385	4.31431	0.990454	0.505503	0.160142
2418	167050	ATT	1.5	11.5	0.478423	2.51006	3.1353	4.58156	1.44626	0.506707	0.233838
528	39172	CTC	5	10	1.10214	1.89625	4.53664	5.27357	0.736928	0.506823	0.11915
2161	146896	TTT	2	11	0.565686	2.28426	3.53553	4.81557	1.28004	0.507226	0.206963
1756	127177	AGA	2.5	9.5	0.679978	1.99789	3.67659	4.75501	1.07842	0.507604	0.174364
368	27163	TCT	3.5	10.5	0.850928	2.10774	4.11316	4.98164	0.86848	0.50928	0.14042
312	23617	ATG	2.66667	15.3333	0.526522	2.40379	5.06468	6.37881	1.31413	0.50929	0.212475
1633	121837	TCC	5	13	0.916894	2.07278	5.45319	6.27176	0.818563	0.509385	0.132349
2245	159439	GTC	2.5	8.5	0.821739	2.15886	3.04233	3.93726	0.894928	0.509605	0.144696
1858	131683	ACT	4	11	0.897615	2.07825	4.45625	5.29292	0.836666	0.509889	0.135276
446	35284	CTT	4	12	0.848959	2.15104	4.71165	5.57869	0.867043	0.510439	0.140188
2419	167083	CTA	3.5	6.5	1.17944	1.77749	2.96752	3.65685	0.68933	0.51052	0.111454
1188	75913	CAT	2	14	0.47683	2.48203	4.19437	5.64056	1.44619	0.511066	0.233827
1428	102649	CCT	5	13	0.918356	2.08164	5.44451	6.24506	0.80055	0.511503	0.129437
935	68119	ATC	2	8	0.764013	2.23599	2.61776	3.57784	0.960082	0.51161	0.155231
1176	75079	TCT	7.5	20.5	0.831288	2.07876	9.02214	9.86167	0.839526	0.511628	0.135739
2149	146272	GCG	5.16667	12.8333	0.918372	2.00164	5.6259	6.4114	0.785507	0.512596	0.127005
2582	175897	GAT	1	10	0.426356	2.52065	2.34546	3.96723	1.62177	0.512748	0.262216
2129	145564	AGT	2	12	0.54499	2.42941	3.66979	4.93948	1.26969	0.512792	0.205289
65	5296	GTG	2.5	7.5	0.897699	2.08211	2.7849	3.60211	0.817212	0.512836	0.132131
425	34381	GAC	2	12	0.530464	2.36583	3.77028	5.07221	1.30193	0.513087	0.210502
1467	106195	CTT	6	16	0.877447	2.0942	6.83802	7.64014	0.80212	0.513767	0.129691
7	3973	TTT	1.25	9.75	0.488168	2.48763	2.56059	3.9194	1.35881	0.513819	0.219699
2013	142663	GAC	1	11	0.383138	2.50593	2.61003	4.38959	1.77957	0.514094	0.287729
1966	134617	GGA	3.83333	11.1667	0.790945	1.9401	4.84652	5.75571	0.909186	0.5141	0.147002
2700	180931	CAT	1	8	0.504022	2.37229	1.98404	3.37227	1.38823	0.514282	0.224456
1687	125020	GCA	5.5	13.5	0.917068	1.99671	5.99738	6.76112	0.763742	0.515225	0.123486
2205	149200	CGG	6	11	1.11541	1.81918	5.37919	6.04667	0.66749	0.515797	0.107923
711	44098	GAC	4	11	0.899675	2.10033	4.44605	5.23728	0.791233	0.515863	0.127931
1572	116242	AAT	2.75	16.25	0.506537	2.41933	5.42902	6.71674	1.28772	0.516898	0.208205
2559	174997	TCG	2.5	7.5	0.810775	1.8956	3.08347	3.95652	0.873052	0.51732	0.141159
582	40579	TGT	2.5	16.5	0.416606	2.19221	6.00088	7.52664	1.52576	0.517505	0.246693
371	27244	CAT	2	10	0.605104	2.25696	3.30522	4.43074	1.12552	0.518215	0.18198
2064	143758	ACG	4	11	0.860033	2.01561	4.65098	5.4574	0.806414	0.518671	0.130385
236	9532	AAT	0.833333	8.16667	0.462205	2.50191	1.80295	3.26417	1.46122	0.518775	0.236257
556	39775	CAT	1.5	11.5	0.462383	2.48536	3.24407	4.62709	1.38302	0.518885	0.223614
566	39934	CAT	1	10	0.409529	2.45304	2.44183	4.07658	1.63475	0.519045	0.264315
1451	105940	CTT	6	17	0.843989	2.15601	7.1091	7.88493	0.775835	0.519206	0.125441
295	20086	TAT	3	13	0.585023	2.07653	5.128	6.26043	1.13244	0.519337	0.183098
2315	161710	ATT	2	8	0.745178	2.21383	2.68392	3.61364	0.929719	0.520093	0.150322
2374	163114	GTT	2	7	0.836147	2.16385	2.39192	3.23497	0.843046	0.520636	0.136308
87	5707	CTA	5	8	1.22644	1.70705	4.07686	4.68645	0.609595	0.520774	0.0985623
1837	129805	TTT	3.66667	18.3333	0.561372	2.40067	6.53161	7.63676	1.10514	0.521171	0.178685
1760	127390	TAC	3	15	0.504956	2.08266	5.94111	7.20234	1.26123	0.522059	0.203923
543	39469	AAC	2.25	12.75	0.489469	2.17277	4.59682	5.86808	1.27126	0.522655	0.205543
856	64594	AAA	2.33333	13.6667	0.472545	2.18931	4.9378	6.24244	1.30464	0.522734	0.210941
1196	76693	ATT	3	10	0.805126	2.19487	3.72612	4.55607	0.829946	0.522813	0.13419
270	11077	GTA	2	6	0.921201	2.03679	2.17108	2.94581	0.774729	0.522833	0.125262
2113	145165	TTA	2.5	8.5	0.694523	1.86955	3.59959	4.54654	0.946947	0.523511	0.153107
1302	87577	AAA	0	5	0.316585	2.29194	0	2.18156	2.18156	0.52365	0.352725
1100	71590	ATA	2.5	11.5	0.612439	2.25468	4.08204	5.1005	1.01847	0.524543	0.164671
1851	131539	ACA	4	10	0.925945	1.98418	4.31991	5.03987	0.719958	0.524661	0.116406
143	7852	AGA	2.5	11.5	0.56257	2.07165	4.44389	5.55114	1.10725	0.524703	0.179025
48	4933	CAA	0.5	6.5	0.392685	2.26507	1.27328	2.86967	1.59639	0.524714	0.258112
1869	131983	TCG	5	11	0.912193	1.77247	5.4813	6.20603	0.724738	0.524843	0.117179
2163	146902	GCA	4.5	11.5	0.893768	2.00222	5.03486	5.74363	0.708763	0.525575	0.114596
1897	133075	CTC	5	14	0.857195	2.13411	5.83298	6.56011	0.727133	0.5259	0.117567
166	8287	AAT	1	10	0.416922	2.54306	2.39853	3.93228	1.53375	0.527748	0.247984
844	64021	CAG	3.58333	18.4167	0.501545	2.2201	7.1446	8.29542	1.15082	0.527911	0.186071
1802	129025	GTA	3	8	0.927442	2.02685	3.2347	3.94702	0.712312	0.528737	0.11517
1151	72874	AGA	1.83333	9.16667	0.56982	2.1188	3.21739	4.32634	1.10895	0.529535	0.179301
2540	173059	TCT	3	8	0.922996	2.01998	3.25028	3.96043	0.710151	0.529624	0.114821
1074	71161	AGG	4.5	17.5	0.658306	2.28369	6.83573	7.66304	0.827315	0.532679	0.133764
211	9013	TCT	1	10	0.409646	2.52775	2.44113	3.95609	1.51495	0.53327	0.244945
472	36295	AAT	2	16	0.39752	2.46099	5.03119	6.50144	1.47025	0.533412	0.237717
613	41485	GAA	2.5	12.5	0.549281	2.23536	4.55141	5.59194	1.04053	0.533423	0.168239
2451	168616	TAT	1	8	0.43762	2.14686	2.28509	3.72638	1.44129	0.533781	0.233035
1658	124384	GTG	5.33333	14.6667	0.83685	2.08801	6.37311	7.02425	0.651141	0.533968	0.10528
614	41488	TTA	4	9	0.889483	1.73341	4.49699	5.19207	0.695072	0.534099	0.112383
850	64543	ACC	4	12	0.826876	2.16426	4.83749	5.54463	0.707143	0.534122	0.114334
1089	71410	ATA	2	7	0.810991	2.15563	2.46612	3.24731	0.781191	0.535408	0.126307
928	68029	CCA	3.83333	9.16667	0.943313	1.95093	4.06369	4.69862	0.63493	0.536347	0.102659
2065	143761	GCT	4.5	10.5	0.965697	2.00143	4.65985	5.24625	0.586404	0.53657	0.0948127
2723	193081	TCA	4	7	0.973116	1.47064	4.11051	4.75983	0.649322	0.537727	0.104986
1765	127423	GAT	3	19	0.465015	2.49498	6.4514	7.61529	1.16388	0.537772	0.188182
960	68434	AGC	2.66667	12.3333	0.604035	2.31107	4.41476	5.33664	0.921886	0.537833	0.149055
719	44578	ACT	4	11	0.875335	2.10906	4.56968	5.2156	0.645924	0.538556	0.104436
540	39370	ATA	1	5	0.706466	2.14212	1.4155	2.33414	0.918645	0.538673	0.148531
2567	175177	GGG	3	9	0.819088	2.05412	3.66261	4.38145	0.718839	0.538909	0.116226
2086	144523	TTG	1.75	7.25	0.651336	2.00767	2.68678	3.61115	0.924365	0.53927	0.149456
162	8239	GGT	3.5	9.5	0.892574	2.08896	3.92125	4.54771	0.626469	0.539397	0.101291
579	40321	ATC	3	9	0.851338	2.13698	3.52387	4.21155	0.687683	0.539503	0.111188
319	23773	TTC	2.5	9.5	0.704227	2.18977	3.54999	4.33836	0.788366	0.540437	0.127467
1886	132685	TTT	3	12	0.668488	2.25708	4.48774	5.31661	0.828871	0.540593	0.134016
2727	194440	ATT	2.5	9.5	0.72186	2.24546	3.46327	4.23077	0.767492	0.540656	0.124092
622	41614	CCA	3	7	1.0112	1.96205	2.96677	3.5677	0.600934	0.540789	0.097162
1164	73240	GGA	3	7	0.919922	1.78597	3.26114	3.91944	0.658297	0.541142	0.106437
1003	69136	ACG	4.83333	12.1667	0.905964	2.05604	5.33502	5.91752	0.582504	0.541311	0.0941821
1006	69193	ATA	2.5	9.5	0.716993	2.23477	3.48678	4.251	0.764216	0.541802	0.123562
1383	96175	ACG	5.5	13.5	0.911666	2.05288	6.03291	6.57612	0.543211	0.541859	0.087829
2394	164260	GCA	1	3	1	1.76303	1	1.70161	0.701612	0.541862	0.11344
2091	144724	TCA	4.5	9.5	0.906852	1.71068	4.96222	5.55335	0.591129	0.542483	0.0955767
2502	171001	AGA	1	6	0.554277	2.05463	1.80415	2.92023	1.11608	0.542727	0.180453
2726	193816	AGG	3	17	0.491745	2.37409	6.10072	7.16065	1.05993	0.542741	0.171375
2445	168544	GAA	1	9	0.410311	2.31786	2.43718	3.88289	1.44571	0.542837	0.23375
1637	121876	TCC	4	10	0.924471	2.03302	4.3268	4.91879	0.59199	0.542964	0.0957159
391	30667	ATC	4	14	0.73112	2.26704	5.47105	6.17545	0.704399	0.543181	0.113891
1918	133378	ATG	1.83333	14.1667	0.425013	2.53275	4.31359	5.59339	1.2798	0.54329	0.206924
2327	161953	TTT	1.5	11.5	0.426049	2.40593	3.52072	4.77985	1.25913	0.543416	0.203583
2263	159925	TCA	3	6	0.994778	1.65297	3.01575	3.62983	0.614086	0.543962	0.0992884
1087	71377	CAT	1.5	9.5	0.528838	2.4589	2.83641	3.86352	1.02711	0.54412	0.166068
882	66508	TAT	2.66667	14.3333	0.47765	2.15229	5.58288	6.65959	1.0767	0.544206	0.174087
1535	110917	GTG	4.5	11.5	0.891674	2.05037	5.04668	5.60876	0.562071	0.544378	0.0908784
1231	79414	TCT	4	10	0.905929	1.9967	4.41536	5.00825	0.592895	0.544538	0.0958623
2238	159229	GAT	1.5	9.5	0.52862	2.46451	2.83758	3.85473	1.01715	0.545419	0.164458
182	8560	GTT	6	16	0.84695	2.0997	7.08424	7.62015	0.535911	0.546451	0.0866487
1685	124972	TTA	2	7	0.687535	1.86803	2.90894	3.74727	0.838331	0.547453	0.135546
1414	100780	AGG	5.33333	23.6667	0.553054	2.2773	9.64342	10.3924	0.749011	0.547721	0.121104
1803	129031	GAT	2	13	0.478482	2.45699	4.17989	5.29102	1.11113	0.547884	0.179654
44	4846	GGG	4	10	0.914968	2.02776	4.37174	4.93156	0.559822	0.548405	0.0905149
330	25933	ATT	2.5	8.5	0.783527	2.20444	3.1907	3.85586	0.665155	0.54856	0.107546
2038	143260	ACT	3.33333	9.66667	0.843737	2.12992	3.95068	4.53851	0.587832	0.549005	0.0950437
464	35713	TAT	3	16	0.478776	2.19397	6.26598	7.29271	1.02673	0.5491	0.166007
777	49102	ACA	3	8	0.904904	2.04295	3.31527	3.91591	0.600643	0.54911	0.097115
924	67939	CAA	1.5	10.5	0.419435	2.18559	3.57624	4.8042	1.22796	0.549608	0.198543
1714	126214	CTA	4	8	1.02833	1.81594	3.8898	4.40544	0.515636	0.549622	0.0833705
1826	129448	GAT	2.5	14.5	0.496131	2.41302	5.039	6.00907	0.970075	0.549634	0.156847
1492	107521	TCT	4	11	0.84346	2.06476	4.74237	5.32751	0.585134	0.549881	0.0946074
63	5287	GTA	1.5	4.5	0.940178	2.03396	1.59544	2.21244	0.616993	0.549973	0.0997584
1763	127417	GTT	3.5	8.5	0.95758	2.03333	3.65505	4.18034	0.525293	0.550119	0.084932
206	8953	TTG	1.5	6.5	0.651529	2.07629	2.30228	3.13058	0.828301	0.550797	0.133924
503	37744	CGG	4.5	11.5	0.84694	1.96503	5.31325	5.85233	0.53908	0.550797	0.0871611
918	67744	ACG	1.16667	12.8333	0.342693	2.60955	3.40441	4.91783	1.51342	0.551013	0.244698
796	58336	TCA	5.5	12.5	0.831827	1.75441	6.61195	7.12489	0.512944	0.551816	0.0829353
1928	133531	TTG	4.33333	10.6667	0.851681	1.89847	5.08798	5.61856	0.530585	0.55247	0.0857876
1951	134146	AGG	4.33333	17.6667	0.592007	2.20372	7.31974	8.01673	0.696995	0.553121	0.112694
1247	85762	CGT	3	8	0.903832	2.05373	3.3192	3.89535	0.576153	0.553128	0.0931552
369	27220	CGT	3.5	17.5	0.546961	2.43399	6.399	7.18984	0.790841	0.55314	0.127867
858	64603	TTC	3	12	0.67117	2.30976	4.46981	5.19535	0.725541	0.55317	0.117309
1595	118621	CCC	3.5	8.5	0.953816	2.03543	3.66947	4.17603	0.506562	0.553231	0.0819034
1909	133243	TTT	2.5	11.5	0.613439	2.37443	4.07538	4.84327	0.767891	0.554071	0.124156
1388	96328	ATC	2.83333	10.1667	0.735934	2.25107	3.84998	4.51638	0.666399	0.554274	0.107747
1997	136435	TAC	3	15	0.49502	2.14262	6.06036	7.00077	0.940414	0.554793	0.152051
300	20452	AGA	2.66667	10.3333	0.640873	2.10505	4.16099	4.90882	0.747832	0.554852	0.120913
1109	71845	TTT	1	7	0.538463	2.41151	1.85714	2.90275	1.04561	0.555645	0.169059
2379	163198	TCT	3	9	0.83698	2.15504	3.58432	4.17625	0.591935	0.555656	0.095707
2644	177676	ACT	3	8	0.904628	2.06407	3.31628	3.87583	0.559549	0.555706	0.0904707
2195	148843	AGA	1.75	8.25	0.566134	2.06201	3.09114	4.00095	0.909804	0.555957	0.147102
2754	199786	ATA	4.5	12.5	0.838135	2.13205	5.36907	5.86291	0.493842	0.555995	0.0798468
2253	159667	CCA	2.5	6.5	0.934478	2.02126	2.67529	3.21581	0.54052	0.556175	0.0873939
10	4057	AGC	2.5	11.5	0.610318	2.37317	4.09622	4.84583	0.749606	0.556738	0.1212
660	42370	GGG	3.66667	16.3333	0.575199	2.30128	6.3746	7.09751	0.722908	0.557061	0.116883
2060	143617	TAT	2.16667	9.83333	0.552	2.05203	3.92512	4.79201	0.866888	0.557203	0.140163
659	42340	AAT	1	6	0.620758	2.37924	1.61093	2.52181	0.910877	0.557758	0.147275
156	8176	ATA	0	2	0.75889	2.24111	0	0.892415	0.892415	0.558064	0.14429
40	4741	CAA	0.5	7.5	0.315629	2.33203	1.58414	3.21608	1.63194	0.558325	0.26386
2410	165511	CAC	1.5	10.5	0.467798	2.48353	3.20651	4.22785	1.02134	0.558649	0.165135
2295	160783	AAT	1	9	0.43436	2.53907	2.30224	3.54461	1.24237	0.558794	0.200873
1146	72766	ATC	1.5	6.5	0.704386	2.2848	2.12951	2.84489	0.715381	0.55889	0.115666
1792	128524	TCG	5.5	11.5	0.929086	1.81761	5.9198	6.32699	0.407187	0.559112	0.065836
291	20032	TTA	3	10	0.671643	1.93713	4.46666	5.16228	0.695627	0.55925	0.112472
2680	179176	TGC	1	9	0.388184	2.27466	2.5761	3.95664	1.38054	0.559919	0.223212
1482	107110	AGC	2	11	0.537375	2.37664	3.7218	4.62838	0.906588	0.560073	0.146582
501	37696	ATT	3.5	12.5	0.710712	2.27355	4.92464	5.49802	0.57338	0.560539	0.0927069
574	40144	TCT	1.5	4.5	0.921281	2.04697	1.62817	2.19837	0.570207	0.561443	0.0921939
264	10924	TCT	2	6	0.885081	2.10528	2.25968	2.84998	0.590299	0.562003	0.0954424
1141	72706	AAT	1.83333	14.1667	0.413603	2.5514	4.43259	5.5525	1.11991	0.56229	0.181072
2565	175135	GTG	3	9	0.805841	2.09746	3.72282	4.2909	0.568087	0.562492	0.0918511
912	67453	TTT	1.75	12.25	0.44473	2.46101	3.93497	4.97762	1.04265	0.562756	0.168581
2262	159922	GTT	3	8	0.906222	2.09378	3.31045	3.82084	0.510395	0.563475	0.0825233
1865	131875	GTG	5.66667	14.3333	0.865845	2.06992	6.54467	6.9246	0.379931	0.563562	0.0614292
205	8950	GGT	6	18	0.773421	2.20468	7.75774	8.16446	0.406726	0.564075	0.0657614
1747	126949	ATT	3.16667	9.83333	0.796913	2.18679	3.97367	4.49669	0.523024	0.564093	0.0845651
2460	169078	ACG	3.5	9.5	0.851216	2.07146	4.11176	4.58614	0.474372	0.564296	0.0766988
1075	71173	ATG	0.5	10.5	0.254809	2.71272	1.96225	3.87065	1.9084	0.56492	0.308559
1982	135145	GTC	9.5	21.5	0.931884	2.06812	10.1944	10.3959	0.201531	0.565068	0.0325845
407	33397	ACT	6.66667	15.3333	0.930173	2.05219	7.16713	7.47169	0.304568	0.565415	0.0492441
2137	145759	GAA	3.16667	15.8333	0.504997	2.25203	6.27066	7.03071	0.76005	0.565509	0.122889
2537	172969	ATC	1.5	6.5	0.696165	2.29302	2.15466	2.83469	0.680034	0.565865	0.109951
1030	70018	ATA	3.5	8.5	0.943223	2.05604	3.71068	4.13416	0.423478	0.566472	0.0684701
124	7582	TTC	2	12	0.503434	2.46079	3.97272	4.87648	0.903763	0.566562	0.146125
2434	168256	GGC	3	8	0.883877	2.05562	3.39414	3.89178	0.497639	0.567537	0.0804607
1081	71344	ATA	2.16667	9.83333	0.611421	2.31699	3.54366	4.24402	0.700361	0.56795	0.113238
1614	119812	AAT	1	9	0.421364	2.51406	2.37325	3.57986	1.20662	0.56825	0.195092
1066	70816	AGA	1.66667	8.33333	0.532014	2.08964	3.13275	3.98794	0.855186	0.568296	0.138271
428	34420	CTG	5	8	1.20424	1.79235	4.152	4.46341	0.311411	0.568874	0.0503505
2618	177052	AAT	0	4	0.381628	2.52016	0	1.5872	1.5872	0.568917	0.256627
1470	106417	ATA	2.5	8.5	0.755251	2.20611	3.31016	3.85294	0.542778	0.569533	0.0877591
114	6877	CCC	3	7	0.9881	2.0119	3.03613	3.4793	0.443169	0.570097	0.0716538
942	68245	TCC	3	9	0.783854	2.06556	3.82724	4.35717	0.529927	0.570245	0.0856812
2396	164335	TCT	2	7	0.778012	2.2064	2.57066	3.17259	0.601939	0.57073	0.0973245
1322	90073	ATC	4	13	0.740478	2.21205	5.40191	5.87689	0.474978	0.570845	0.0767968
2617	177031	CTC	3	8	0.894132	2.09184	3.35521	3.82438	0.469174	0.571194	0.0758583
1530	110827	AGT	2.5	11.5	0.591622	2.35924	4.22567	4.87446	0.648787	0.571354	0.104899
1625	120493	CCG	7.25	14.75	0.994894	1.96615	7.28721	7.50197	0.214755	0.571449	0.0347227
1789	128044	GTA	5.33333	12.6667	0.90622	2.04647	5.88525	6.18951	0.304256	0.572088	0.0491936
1334	90424	ATT	2.16667	7.83333	0.741641	2.24505	2.92145	3.48915	0.567706	0.572182	0.0917895
430	34426	TAT	4	12	0.704892	1.94537	5.67463	6.1685	0.493872	0.572226	0.0798517
1842	129889	TGC	2.08333	11.9167	0.474241	2.26494	4.39299	5.26135	0.868366	0.572646	0.140402
140	7837	GTC	5	11	0.977109	2.02289	5.11713	5.43776	0.320629	0.573082	0.0518409
1460	106036	ACA	4.5	10.5	0.914478	1.998	4.92084	5.25527	0.33443	0.573638	0.0540723
1368	95326	TCC	5.5	13.5	0.887	2.08252	6.20068	6.48252	0.281843	0.574481	0.0455698
1268	86530	TTG	3.83333	10.1667	0.788057	1.91899	4.86429	5.29794	0.433648	0.574795	0.0701143
690	43636	TTC	3.5	10.5	0.787605	2.15887	4.44385	4.86365	0.419801	0.575203	0.0678755
2136	145723	CGA	6.5	9.5	1.16198	1.63921	5.59388	5.79549	0.201604	0.575583	0.0325964
452	35470	GAA	1	10	0.346585	2.34159	2.88529	4.2706	1.3853	0.575752	0.223983
666	42637	TCA	5	9	0.975356	1.65524	5.12633	5.43728	0.310944	0.576832	0.050275
2056	143485	TTT	1.5	9.5	0.49439	2.46299	3.03404	3.8571	0.82306	0.577024	0.133076
1807	129109	ATA	2	8	0.679128	2.23623	2.94495	3.57745	0.632496	0.577278	0.102265
2333	162094	AAT	1.5	10.5	0.44329	2.44754	3.38379	4.29001	0.906224	0.577404	0.146523
1033	70030	TTG	2.5	8.5	0.696804	2.06692	3.58781	4.11239	0.52458	0.578039	0.0848168
1206	77188	ATT	3	10	0.752854	2.23845	3.98484	4.46737	0.482536	0.578614	0.0780189
1123	72043	GTT	5	12	0.907445	2.06753	5.50997	5.80402	0.294047	0.57885	0.047543
1809	129166	ATT	1.5	6.5	0.668158	2.26622	2.24498	2.86821	0.623235	0.579082	0.100768
1020	69628	ATT	3	9	0.816252	2.18375	3.67534	4.12135	0.446017	0.579704	0.0721143
2591	176314	GGC	3	8	0.854709	2.02833	3.50997	3.94413	0.43416	0.579949	0.0701972
1394	99922	TGG	1.75	17.25	0.275857	2.23298	6.34387	7.7251	1.38123	0.58007	0.223324
238	9550	AAA	1	8	0.400113	2.17324	2.49929	3.68115	1.18185	0.580581	0.191088
1448	105808	AAA	1	10	0.333993	2.28249	2.99407	4.38118	1.38711	0.581	0.224275
1648	122119	CTC	4.83333	13.1667	0.829909	2.15247	5.82393	6.11699	0.293057	0.581334	0.0473828
2385	164089	CTC	2.83333	8.16667	0.835852	2.13905	3.38976	3.81789	0.42813	0.581682	0.0692222
148	8095	TTC	2	11	0.520246	2.39235	3.84434	4.598	0.75366	0.58216	0.121855
1526	110680	GGT	3.66667	20.3333	0.481788	2.49356	7.61053	8.15433	0.543799	0.582475	0.0879242
1900	133129	ATA	2.66667	9.33333	0.713803	2.216	3.73586	4.21179	0.475938	0.582478	0.076952
1380	96079	ATC	3.5	10.5	0.791556	2.19542	4.42167	4.78269	0.361016	0.582705	0.0583709
1525	110656	AAT	0.5	5.5	0.436867	2.52437	1.14451	2.17876	1.03425	0.583027	0.167222
83	5671	CCA	1	3	1.01613	1.98387	0.984124	1.5122	0.528074	0.583033	0.0853817
1537	110947	ACA	5.75	14.25	0.860132	2.06719	6.68502	6.89342	0.208397	0.583722	0.0336946
826	63598	AAA	1	10	0.331064	2.276	3.02056	4.39368	1.37312	0.583723	0.222012
1478	106885	CAC	3	16	0.451057	2.17746	6.65104	7.34801	0.696967	0.584009	0.112689
890	66907	CTC	2.5	6.5	0.910404	2.07672	2.74603	3.12993	0.383898	0.584405	0.0620706
246	9757	AGT	2.5	13.5	0.50936	2.44426	4.90812	5.52314	0.615013	0.584424	0.0994384
1468	106276	ACT	4.5	11.5	0.858427	2.0889	5.24215	5.50528	0.263139	0.58454	0.0425456
1316	90019	ACT	3.5	9.5	0.848328	2.13668	4.12576	4.44616	0.320393	0.585921	0.0518027
665	42466	GCT	4	10	0.897068	2.10109	4.45897	4.75943	0.300461	0.586798	0.04858
1788	128017	TCG	5	10	0.923057	1.76904	5.41678	5.65278	0.235993	0.587505	0.0381565
2710	191311	GAT	2.16667	11.8333	0.519136	2.46186	4.1736	4.80666	0.633055	0.588144	0.102355
1346	91984	GTC	4.16667	11.8333	0.80127	2.16031	5.20008	5.4776	0.277525	0.588364	0.0448716
2184	148705	ACT	4	11	0.819549	2.11937	4.88073	5.19022	0.309484	0.58849	0.050039
2380	163282	GCT	5	11	0.943924	1.99638	5.29704	5.50998	0.21294	0.589052	0.0344292
433	34477	CAT	1	8	0.439877	2.43623	2.27336	3.28377	1.01041	0.589317	0.163367
1608	119386	AAA	1	9	0.36137	2.2608	2.76725	3.9809	1.21365	0.589823	0.196229
514	38914	ATA	4.5	11.5	0.846005	2.07497	5.31911	5.54226	0.223142	0.590047	0.0360788
580	40528	TCT	3	9	0.793029	2.15833	3.78297	4.16989	0.386926	0.590342	0.0625601
1741	126820	CTT	6	12	1.008	1.97038	5.9524	6.09018	0.137779	0.590415	0.0222767
2439	168517	GAA	1	8	0.412706	2.29159	2.42303	3.49103	1.068	0.590457	0.172679
811	62632	TGG	4.66667	20.3333	0.521702	2.19505	8.94509	9.26325	0.318166	0.590473	0.0514427
2666	178429	CCC	3.66667	8.33333	0.954247	2.03015	3.84247	4.1048	0.262323	0.590863	0.0424137
989	68794	ATG	1	12	0.31054	2.61351	3.22019	4.59152	1.37133	0.591213	0.221723
462	35707	AAT	3	13	0.601537	2.38093	4.98723	5.46006	0.47283	0.591366	0.0764495
370	27232	ATA	2.66667	8.33333	0.779064	2.19213	3.42291	3.80148	0.378565	0.592149	0.0612083
2249	159625	CCT	3.66667	8.33333	0.947603	2.02055	3.86941	4.12428	0.25487	0.592257	0.0412087
2469	169363	AGG	1	7	0.482346	2.34434	2.0732	2.98592	0.912718	0.592288	0.147573
2738	195262	CGA	4.5	15.5	0.619943	2.06364	7.25874	7.51099	0.252255	0.593387	0.0407858
2302	161206	ATT	1.5	5.5	0.75927	2.24073	1.97558	2.45456	0.478974	0.593623	0.077443
1466	106192	AAG	2	14	0.382493	2.29594	5.22886	6.09771	0.868852	0.594466	0.14048
789	55789	CAG	4	19	0.497808	2.25308	8.03522	8.43291	0.39769	0.594501	0.0643005
2517	172255	GAG	1	8	0.413316	2.317	2.41945	3.45274	1.03328	0.594705	0.167067
1527	110683	CAA	1.5	10.5	0.391505	2.24313	3.83137	4.68096	0.849595	0.594782	0.137367
2254	159715	GTT	3.5	8.5	0.907902	2.07386	3.85504	4.09863	0.243594	0.595231	0.0393854
1370	95350	CTT	4	9	0.958081	2.04192	4.17501	4.40762	0.232605	0.595276	0.0376087
2607	176893	ACT	2	6	0.848048	2.15195	2.35836	2.78817	0.429811	0.59589	0.069494
872	65257	CTG	7.16667	16.8333	0.867354	2.03472	8.26268	8.27305	0.0103675	0.596099	0.00167626
345	26425	ACT	4	10	0.888321	2.11168	4.50288	4.73557	0.232693	0.596925	0.037623
2482	169636	GGG	3.5	8.5	0.895921	2.05231	3.90659	4.14167	0.235077	0.596955	0.0380084
388	30502	AGA	3	9	0.69643	1.92198	4.30769	4.68268	0.374993	0.598901	0.0606307
2000	139366	TTT	4.5	12.5	0.789582	2.13384	5.69922	5.85799	0.158774	0.599101	0.0256713
2520	172279	CCA	3.83333	8.16667	0.981472	1.98655	3.9057	4.11099	0.205289	0.599356	0.0331922
927	67975	AAA	4	13	0.660172	2.05319	6.05903	6.33162	0.272597	0.599503	0.0440748
1998	136486	ATA	3	9	0.774945	2.14147	3.87124	4.20273	0.331487	0.599704	0.0535964
2357	162841	ATA	1.5	5.5	0.750144	2.24567	1.99962	2.44916	0.449543	0.59977	0.0726843
2221	158272	ATT	1.5	5.5	0.74513	2.23073	2.01307	2.46556	0.452486	0.599784	0.0731602
2375	163123	CAT	1.25	8.75	0.451198	2.48249	2.7704	3.52469	0.754291	0.600358	0.121958
785	51181	TTA	3	9	0.687909	1.90368	4.36104	4.72767	0.366632	0.600583	0.0592789
2474	169510	CCA	3.5	7.5	0.9727	1.97627	3.59823	3.79504	0.196805	0.601128	0.0318203
2155	146404	GAG	2.5	13.5	0.484065	2.39207	5.16459	5.64364	0.479042	0.601285	0.0774539
367	27061	GAT	1	9	0.398699	2.55993	2.50816	3.51572	1.00757	0.601429	0.162908
318	23755	ACC	5	17	0.691947	2.30616	7.22598	7.37157	0.145588	0.601452	0.0235394
1406	100603	AAA	1.5	11.5	0.355851	2.27139	4.21525	5.06297	0.847726	0.602131	0.137065
2615	177025	AAC	1.5	8.5	0.521857	2.45167	2.87435	3.46703	0.592676	0.602201	0.0958269
2165	146995	TAT	2	11	0.454811	2.16942	4.39743	5.07047	0.673045	0.602514	0.108821
1961	134431	ATA	2	8	0.665986	2.29906	3.00306	3.47968	0.476612	0.602763	0.077061
599	41245	GGA	3.5	7.5	0.912468	1.85931	3.83575	4.03376	0.198015	0.602852	0.032016
1724	126328	TTT	2.5	11.5	0.567816	2.39594	4.40283	4.79978	0.396945	0.603446	0.06418
1673	124747	TCC	3	8	0.844335	2.08339	3.55309	3.8399	0.286811	0.603592	0.0463731
1250	85777	ATC	3	10	0.732641	2.26736	4.09478	4.41042	0.31564	0.603661	0.0510343
728	44845	AGG	2.5	10.5	0.607666	2.34137	4.1141	4.48456	0.370461	0.604018	0.059898
2367	163024	TCT	3	7	0.936549	2.01948	3.20325	3.46624	0.262993	0.604264	0.042522
545	39484	TCC	6	12	0.998515	1.98953	6.00892	6.03156	0.0226403	0.605554	0.0036606
920	67786	ATA	3	10	0.724861	2.25163	4.13873	4.44123	0.302507	0.605956	0.0489108
1153	72898	TAT	2	9	0.529001	2.07238	3.78071	4.34282	0.562111	0.606263	0.0908849
1023	69655	CGC	5	10	0.978037	1.92363	5.11228	5.1985	0.0862223	0.606359	0.0139409
361	26917	GCT	5	13	0.834191	2.13697	5.99383	6.08338	0.0895453	0.606418	0.0144781
235	9490	ATG	0.5	12.5	0.193517	2.78896	2.58375	4.48195	1.89821	0.606623	0.306912
1622	120319	TTC	1.83333	9.16667	0.550788	2.37502	3.32856	3.85962	0.531056	0.606656	0.0858638
1987	136009	ATA	3	11	0.668117	2.28898	4.49023	4.80564	0.31541	0.606925	0.050997
2658	178207	CGT	1.5	5.5	0.711522	2.16657	2.10816	2.53858	0.430422	0.607028	0.0695927
1398	100033	ATG	1.66667	12.3333	0.404776	2.56709	4.11751	4.8044	0.686889	0.607192	0.11106
1630	120556	ACC	4.83333	11.1667	0.905569	2.06125	5.33734	5.41743	0.0800848	0.607306	0.0129485
2511	172129	GAA	1	8	0.410288	2.36769	2.43731	3.37882	0.94151	0.60748	0.152228
130	7744	TTT	1.5	9.5	0.470264	2.50246	3.1897	3.79627	0.606568	0.607482	0.098073
1031	70021	GAA	1	11	0.297747	2.37828	3.35856	4.62519	1.26664	0.607596	0.204796
2422	167440	AGT	1	7	0.496979	2.50302	2.01216	2.79662	0.784464	0.607826	0.126836
2029	143164	ACC	3.5	9.5	0.83094	2.16906	4.2121	4.37978	0.167679	0.608012	0.0271112
1034	70033	CTA	6.5	10.5	1.12377	1.8308	5.78411	5.7352	-0.0489041	0.608358	-0.00790705
2311	161563	CTG	3.58333	5.41667	1.21419	1.75461	2.95121	3.08711	0.135901	0.608458	0.0219732
1919	133381	TCT	3	7	0.937339	2.03619	3.20055	3.43779	0.237246	0.608605	0.0383591
2620	177082	CCT	3	8	0.846658	2.11133	3.54334	3.78909	0.245744	0.609923	0.0397331
394	32578	CAT	2.25	13.75	0.44703	2.49503	5.03321	5.51096	0.477749	0.610145	0.0772449
632	41914	CTC	6	16	0.815956	2.18404	7.35334	7.32586	-0.0274767	0.610731	-0.00444256
1178	75163	ACA	4.66667	12.3333	0.799004	2.09304	5.8406	5.89255	0.0519507	0.61134	0.00839965
1887	132712	TCC	6.5	16.5	0.8196	2.10823	7.93069	7.82647	-0.104224	0.611472	-0.0168515
969	68500	CAT	1	5	0.652538	2.34746	1.53248	2.12996	0.597484	0.612387	0.0966041
1586	117856	GTT	6.33333	13.6667	0.938775	2.05253	6.74638	6.65844	-0.0879376	0.612528	-0.0142182
1439	103738	ATT	4	11	0.814933	2.18507	4.90838	5.03417	0.125795	0.613353	0.0203392
1399	100180	AAA	2.5	14.5	0.403687	2.19426	6.19292	6.60815	0.415224	0.614505	0.0671355
1923	133423	AAT	1	8	0.432589	2.53807	2.31167	3.152	0.840339	0.614691	0.13587
831	63826	AAT	1.33333	8.66667	0.447781	2.41382	2.97765	3.59044	0.612792	0.614824	0.0990793
2227	158365	AAT	1.83333	11.1667	0.463868	2.4837	3.95227	4.49597	0.543704	0.61485	0.0879088
1992	136252	GCT	4	9	0.935394	2.05337	4.27627	4.38304	0.106763	0.614922	0.017262
1911	133267	CTC	5	11	0.936444	2.0528	5.33935	5.35853	0.0191881	0.615412	0.00310242
450	35410	GGC	3.25	14.75	0.547494	2.40356	5.93614	6.13674	0.200602	0.615516	0.0324344
301	20455	GGG	5.5	10.5	1.00006	1.92693	5.49968	5.44909	-0.0505951	0.615782	-0.00818046
517	39046	GGG	2.83333	12.1667	0.584374	2.37545	4.8485	5.12183	0.273335	0.616092	0.0441942
1820	129289	CTT	2	5	0.936768	2.05237	2.135	2.43621	0.301207	0.61652	0.0487007
818	63403	TGC	2.83333	13.1667	0.511322	2.25386	5.54119	5.84183	0.30064	0.616929	0.048609
2586	176020	CCG	4.66667	9.33333	0.978315	1.95331	4.77011	4.77821	0.00810858	0.617239	0.00131104
1758	127348	ATC	4.5	13.5	0.742072	2.22365	6.0641	6.0711	0.00699597	0.617258	0.00113114
2625	177199	ACG	3	9	0.772102	2.20066	3.8855	4.08968	0.204181	0.61849	0.0330129
693	43732	TTT	1	7	0.481943	2.49396	2.07493	2.80678	0.731844	0.619464	0.118328
1411	100717	ATT	4	12	0.758369	2.24163	5.27448	5.35324	0.0787642	0.620117	0.012735
2090	144721	AGT	2	10	0.537969	2.40852	3.71769	4.15193	0.434244	0.620539	0.0702107
1274	86782	CTT	3	8	0.838902	2.1298	3.5761	3.75622	0.180119	0.620561	0.0291225
1485	107164	ACT	5	12	0.877111	2.11322	5.70053	5.67854	-0.0219901	0.620578	-0.00355548
1447	105757	CAA	3	17	0.411634	2.23552	7.28803	7.60448	0.316447	0.620947	0.0511647
2030	143173	GGC	3.33333	13.6667	0.589124	2.36625	5.65812	5.77567	0.117552	0.621248	0.0190064
2679	179170	TCT	4	10	0.858564	2.11628	4.65894	4.72527	0.0663317	0.621323	0.0107248
851	64546	GGT	4.5	9.5	0.952531	2.02083	4.72426	4.70105	-0.0232119	0.622065	-0.00375301
1223	79246	AGC	3.66667	15.3333	0.565623	2.33756	6.48253	6.55954	0.0770121	0.622155	0.0124517
694	43735	TAT	1	6	0.473544	2.10624	2.11173	2.84868	0.736942	0.622368	0.119152
2532	172840	ACC	3.5	8.5	0.875417	2.09363	3.9981	4.05994	0.0618444	0.622797	0.00999931
26	4438	TAC	1	6	0.455328	2.03067	2.19622	2.95469	0.758475	0.623493	0.122634
1249	85774	CCT	4.5	9.5	0.943281	2.00664	4.77058	4.73427	-0.0363126	0.623846	-0.00587119
1423	102025	CAT	5	26	0.468738	2.46079	10.6669	10.5657	-0.101225	0.624039	-0.0163665
2121	145369	CCC	5	11	0.931973	2.06803	5.36496	5.31908	-0.0458851	0.624234	-0.00741894
934	68092	ACC	3	13	0.576715	2.40856	5.20188	5.39742	0.195546	0.625383	0.0316168
717	44530	CCG	4.5	12.5	0.756718	2.12611	5.94674	5.87927	-0.0674622	0.626009	-0.0109076
2231	159100	TTT	1	7	0.469861	2.47314	2.12829	2.83041	0.702119	0.626682	0.113522
647	42181	ATT	4	13	0.707372	2.28872	5.65473	5.68002	0.0252927	0.62696	0.00408945
98	6061	CTC	1	3	0.938772	2.06123	1.06522	1.45544	0.390222	0.628841	0.0630931
1995	136321	ATG	2.83333	19.1667	0.388052	2.54507	7.30143	7.53091	0.229483	0.629017	0.0371039
1295	87142	AAA	1.5	11.5	0.348257	2.36126	4.30717	4.87028	0.563113	0.629681	0.0910469
1545	113143	TTC	4	18	0.531062	2.39528	7.53208	7.51479	-0.0172918	0.631115	-0.00279583
2057	143560	CCC	4.5	9.5	0.94149	2.02669	4.77966	4.68744	-0.0922195	0.631574	-0.0149105
2009	142441	TTT	2	10	0.526968	2.40954	3.7953	4.15017	0.354878	0.631743	0.0573784
698	43750	TCT	5.33333	14.6667	0.771203	2.18431	6.9156	6.71454	-0.201057	0.631842	-0.0325079
1078	71302	AAT	2.5	10.5	0.587514	2.38395	4.25522	4.40445	0.149231	0.632192	0.0241284
530	39178	ATT	1.5	5.5	0.703985	2.27673	2.13073	2.41574	0.285012	0.632272	0.0460822
1103	71644	ACA	3.5	9.5	0.788972	2.14517	4.43615	4.42856	-0.0075907	0.63263	-0.0012273
2484	169657	CCC	3.5	7.5	0.951192	2.04026	3.67959	3.676	-0.0035908	0.632736	-0.000580578
1593	118444	CTT	6	14	0.87659	2.11032	6.8447	6.63408	-0.210622	0.632876	-0.0340545
1391	98707	AAA	2.5	16.5	0.363889	2.32705	6.87022	7.09053	0.220309	0.632931	0.0356207
1490	107443	AAT	2.33333	13.6667	0.437772	2.46045	5.33002	5.55454	0.224519	0.633134	0.0363013
20	4270	ATA	0.5	2.5	0.746487	2.2475	0.669804	1.11235	0.442545	0.633756	0.071553
2255	159790	GAT	1.5	8.5	0.482205	2.43295	3.11071	3.4937	0.382988	0.633809	0.0619234
1056	70684	ATG	0	8	0.164686	2.81194	0	2.84501	2.84501	0.634241	0.459995
1816	129238	CTC	6	15	0.82727	2.13861	7.25277	7.01391	-0.238865	0.63471	-0.0386208
2027	143131	GAT	2.25	11.75	0.489467	2.4406	4.59683	4.8144	0.217564	0.634716	0.0351768
2527	172627	AGA	1.5	6.5	0.542514	2.0923	2.76491	3.10662	0.341718	0.63495	0.0552507
438	34684	TTC	3.25	13.75	0.55888	2.36011	5.8152	5.82599	0.010796	0.635228	0.00174554
340	26221	TTA	3.5	7.5	0.834459	1.80276	4.19433	4.1603	-0.0340365	0.63684	-0.00550319
1150	72859	ATT	2	7	0.709904	2.2901	2.81728	3.05664	0.239361	0.638094	0.038701
970	68530	ATA	3.66667	9.33333	0.832582	2.14601	4.40397	4.34915	-0.0548213	0.638295	-0.00886378
618	41533	TCC	3	7	0.910806	2.08529	3.29378	3.35685	0.0630635	0.638914	0.0101964
112	6847	TTT	1	6	0.527278	2.44103	1.89653	2.45798	0.561443	0.638965	0.0907769
2206	149203	ATC	2	6	0.797048	2.20295	2.50926	2.72362	0.21436	0.63912	0.0346588
1152	72895	CCC	4	9	0.894052	2.037	4.47401	4.41827	-0.0557422	0.639136	-0.00901268
2269	160072	ATA	3.16667	8.83333	0.775721	2.16177	4.08222	4.08615	0.00392636	0.639377	0.000634833
1777	127627	TTT	1.5	7.5	0.535575	2.42029	2.80073	3.0988	0.29807	0.640753	0.0481934
2360	162973	AGT	1.16667	8.83333	0.397973	2.53431	2.93152	3.4855	0.553974	0.640775	0.0895693
2653	177943	AGT	2	10	0.529556	2.4639	3.77675	4.05861	0.281866	0.640877	0.0455736
467	35779	ACC	4	10	0.84699	2.15208	4.7226	4.64668	-0.075928	0.6413	-0.0122764
674	42946	TTA	2.5	6.5	0.68991	1.76046	3.62366	3.69221	0.0685511	0.641741	0.0110837
662	42376	AGC	2.66667	12.3333	0.531833	2.43063	5.0141	5.07414	0.0600342	0.641844	0.00970663
1305	87637	TGC	2.5	13.5	0.424687	2.25901	5.88669	5.97608	0.089382	0.642222	0.0144517
1532	110896	CAA	2	12	0.403621	2.26287	4.95515	5.303	0.347856	0.642286	0.056243
1712	126097	CTA	6.5	9.5	1.13252	1.74887	5.7394	5.43208	-0.307314	0.642808	-0.0496881
1397	100030	GAC	4.33333	20.6667	0.491625	2.42468	8.81431	8.52347	-0.290835	0.643584	-0.0470237
1596	118624	GAC	3.5	19.5	0.44155	2.50918	7.92662	7.77147	-0.155147	0.643635	-0.0250849
1943	133894	ATT	5	14	0.768735	2.23085	6.50419	6.27562	-0.228572	0.643853	-0.0369566
575	40147	ATT	3.5	9.5	0.795553	2.20445	4.39946	4.30947	-0.0899866	0.643853	-0.0145495
2303	161290	AAT	1	7	0.45617	2.50356	2.19216	2.79602	0.603861	0.644124	0.0976352
964	68467	ACC	6.5	15.5	0.85193	2.14807	7.62974	7.21578	-0.413959	0.645524	-0.0669309
944	68251	AAA	2.83333	14.1667	0.459166	2.28711	6.1706	6.19414	0.0235326	0.645646	0.00380486
1269	86533	ATA	2	6	0.783352	2.19434	2.55313	2.7343	0.181174	0.64572	0.0292931
381	28021	ATT	3	12	0.586449	2.33763	5.11554	5.13341	0.0178756	0.646065	0.00289022
606	41404	TTT	1.5	8.5	0.478689	2.48618	3.13356	3.4189	0.285345	0.646252	0.0461359
1443	103882	TTC	3.5	15.5	0.5239	2.37744	6.68066	6.51961	-0.161045	0.646367	-0.0260385
755	46990	TTT	2.66667	12.3333	0.524687	2.42299	5.0824	5.09013	0.00773481	0.647561	0.0012506
1067	70882	GGG	5	11	0.871698	1.99944	5.73593	5.50154	-0.234388	0.647836	-0.0378971
1273	86731	TTT	3.25	11.75	0.607808	2.2398	5.34708	5.246	-0.101088	0.647921	-0.0163445
2725	193462	GAT	3	18	0.41003	2.46169	7.31654	7.31205	-0.0044974	0.648058	-0.000727161
1971	135049	GTC	7	15	0.91802	2.08198	7.62511	7.20468	-0.420426	0.648244	-0.0679765
2304	161293	TCC	3	7	0.876645	2.04057	3.42214	3.43041	0.00827774	0.648256	0.00133839
313	23620	TTA	3.5	9.5	0.702156	1.96255	4.98464	4.84065	-0.143995	0.648923	-0.0232819
1996	136429	TGT	4	17	0.50489	2.21465	7.92252	7.67616	-0.246361	0.651462	-0.0398329
2509	171964	TTC	2.25	10.75	0.512813	2.42291	4.38756	4.4368	0.049242	0.65314	0.00796168
701	43822	GTA	7.25	15.75	0.881425	2.04869	8.22532	7.68784	-0.537478	0.653147	-0.0869021
2671	178687	GGC	4	9	0.892287	2.07883	4.48286	4.32935	-0.153513	0.653352	-0.0248207
871	65233	GAG	4	17	0.518881	2.2824	7.70889	7.44831	-0.260583	0.653371	-0.0421324
1121	72010	TAT	1.5	7.5	0.457631	2.13252	3.27775	3.51697	0.239214	0.653634	0.0386773
832	63862	TTC	3	13	0.54728	2.39369	5.48165	5.43095	-0.0507089	0.65364	-0.00819887
610	41467	GTT	3.5	7.5	0.924246	2.05752	3.78687	3.64517	-0.141704	0.653791	-0.0229114
2638	177547	TAC	2	10	0.510524	2.43746	3.91754	4.10263	0.185087	0.654216	0.0299258
1204	77023	GTA	5	11	0.894316	2.07163	5.59086	5.30983	-0.281034	0.654733	-0.045439
2182	148699	GTC	4.33333	8.66667	0.961903	2.02994	4.50496	4.26941	-0.235543	0.654835	-0.0380838
1459	106033	TCG	6.66667	13.3333	0.847459	1.81739	7.86666	7.33653	-0.530127	0.65578	-0.0857135
2628	177364	CCG	3	6	0.980468	1.98119	3.05976	3.02848	-0.0312804	0.655901	-0.00505758
1112	71875	CTA	5	7	1.1789	1.7457	4.24125	4.00985	-0.2314	0.656974	-0.0374138
1929	133534	AAT	1	8	0.392319	2.5516	2.54895	3.13528	0.586339	0.658034	0.0948023
600	41287	GTT	5	10	0.954041	2.01951	5.24087	4.95171	-0.28916	0.658083	-0.0467528
2180	148375	GAT	1.75	9.25	0.472625	2.39339	3.70272	3.86481	0.162092	0.658533	0.0262079
2750	199063	GTT	4	8	0.97144	2.02856	4.1176	3.94368	-0.173914	0.658546	-0.0281193
542	39412	ATA	1.5	5.5	0.673343	2.32536	2.22769	2.36523	0.137541	0.65884	0.0222383
488	37111	AAA	1.5	9.5	0.378555	2.26596	3.96244	4.19249	0.230055	0.659016	0.0371964
1964	134551	GCC	4	8	0.970016	2.02998	4.12364	3.94092	-0.182723	0.659881	-0.0295435
1849	131479	GTC	3.5	7.5	0.919718	2.07061	3.80551	3.62212	-0.18339	0.660059	-0.0296514
2585	176008	GCC	3	7	0.887037	2.11296	3.38205	3.31288	-0.0691635	0.661103	-0.0111827
2094	144796	CTG	4.5	6.5	1.14424	1.76965	3.93274	3.67303	-0.259704	0.661173	-0.0419902
2088	144616	ATT	4	11	0.769949	2.22038	5.19515	4.95411	-0.241047	0.661553	-0.0389736
1336	90670	TCA	3.5	5.5	0.965295	1.60106	3.62583	3.43522	-0.190614	0.66205	-0.0308194
1735	126499	GAT	2	12	0.426067	2.48307	4.6941	4.83272	0.138624	0.662461	0.0224134
2676	179089	GTG	3.33333	6.66667	0.953834	2.00608	3.49467	3.32323	-0.17144	0.662672	-0.0277194
2408	165448	GAC	1.5	8.5	0.459211	2.48089	3.26647	3.42619	0.159722	0.662806	0.0258247
2061	143719	CCC	2	5	0.875999	2.11433	2.28311	2.36481	0.0817069	0.663022	0.0132108
1784	127972	TGT	2.83333	13.1667	0.464934	2.2188	6.09405	5.93414	-0.159911	0.663059	-0.0258552
2667	178552	TGC	3.33333	11.6667	0.588559	2.16449	5.66355	5.39003	-0.27352	0.663576	-0.0442241
2199	148924	TCC	4	9	0.890532	2.10947	4.4917	4.26648	-0.22522	0.663768	-0.0364147
644	42049	TCC	5.16667	12.8333	0.81537	2.17359	6.33659	5.90421	-0.43238	0.663819	-0.0699094
1855	131611	CAT	1.5	8.5	0.457657	2.48138	3.27757	3.42552	0.147952	0.664291	0.0239216
1973	135067	AGT	3	16	0.453024	2.48284	6.62217	6.44422	-0.177941	0.664373	-0.0287704
2614	177022	GAC	2	10	0.502533	2.44835	3.97984	4.08439	0.10455	0.664493	0.0169042
2272	160174	AGT	1	6	0.500925	2.4714	1.99631	2.42777	0.431465	0.664555	0.0697615
534	39238	AAG	3	12	0.527945	2.17227	5.68241	5.52418	-0.158235	0.664921	-0.0255841
1914	133297	ATG	7	21	0.703079	2.27271	9.95621	9.24005	-0.716156	0.664932	-0.115792
389	30607	CCA	5.16667	9.83333	0.974821	1.99993	5.30012	4.91683	-0.383288	0.66539	-0.0619719
1653	124102	TTA	3.5	7.5	0.783837	1.78222	4.46522	4.20823	-0.256984	0.665522	-0.0415504
496	37516	GAT	2	12	0.433178	2.54267	4.61704	4.71946	0.102416	0.666125	0.0165592
760	47236	ATT	3	9	0.726739	2.24824	4.12803	4.00313	-0.124898	0.66641	-0.0201941
1265	86137	CTT	4	7	1.04306	1.93205	3.83488	3.6231	-0.211779	0.666754	-0.0342415
393	32575	CTC	4	13	0.64815	2.22584	6.17141	5.84048	-0.330929	0.666776	-0.0535063
864	65170	CTT	3.5	7.5	0.91407	2.08593	3.82903	3.59552	-0.233511	0.667528	-0.0377552
420	34291	GAA	1	9	0.312271	2.34329	3.20234	3.84075	0.63841	0.667638	0.103221
1261	86086	GTA	2.5	6.5	0.802806	2.16128	3.11408	3.00748	-0.106595	0.667831	-0.0172348
2523	172447	GTC	4	8	0.960983	2.03902	4.1624	3.92346	-0.238946	0.66832	-0.0386339
2622	177133	CTG	5.83333	8.16667	1.17186	1.78564	4.97784	4.57351	-0.404329	0.668561	-0.065374
2079	144289	ATG	0.5	7.5	0.257792	2.72737	1.93955	2.7499	0.810353	0.669089	0.131022
1974	135115	ACG	5.5	11.5	0.896348	2.04241	6.13601	5.63059	-0.505415	0.669943	-0.0817179
360	26914	CTC	4	10	0.819762	2.1786	4.87947	4.5901	-0.289363	0.670023	-0.0467857
2472	169501	GAG	1	8	0.350359	2.34772	2.85421	3.40756	0.553344	0.670064	0.0894674
1413	100768	GCA	7.58333	15.4167	0.914727	2.03541	8.29027	7.57423	-0.716041	0.67018	-0.115773
1705	125899	TTT	3.5	14.5	0.544848	2.40605	6.42381	6.02647	-0.397337	0.67027	-0.0642434
2709	191134	ATT	2	7	0.674069	2.32593	2.96705	3.00955	0.0424938	0.671293	0.00687061
2034	143239	TTC	2.75	12.25	0.506732	2.35935	5.42693	5.19211	-0.234821	0.672338	-0.037967
1635	121867	AGC	3	13	0.534099	2.41194	5.61693	5.38985	-0.22708	0.672577	-0.0367154
804	60751	GCC	7	14	0.94245	2.05755	7.42745	6.80421	-0.62324	0.672676	-0.100768
2650	177934	GTC	4.33333	8.66667	0.941787	2.04806	4.60118	4.23165	-0.369529	0.673204	-0.0597472
568	39967	TTG	2.5	5.5	0.790944	1.82347	3.16078	3.01622	-0.144558	0.67331	-0.0233729
37	4705	CTG	3.5	4.5	1.24689	1.73426	2.80699	2.59477	-0.212226	0.674109	-0.0343137
2636	177535	CTA	4.75	7.25	1.09521	1.82619	4.33707	3.97001	-0.36706	0.674659	-0.0593481
1861	131761	GAT	1.5	7.5	0.506811	2.48791	2.95968	3.01458	0.0549011	0.674883	0.00887668
2258	159844	TCT	3.5	8.5	0.804485	2.10797	4.35061	4.03232	-0.318286	0.6752	-0.0514621
289	20014	ATT	2	6	0.753909	2.24609	2.65284	2.67131	0.0184679	0.675294	0.00298598
2353	162742	ATG	0.5	9.5	0.20224	2.77747	2.47231	3.42037	0.94806	0.675448	0.153287
2138	145762	TTG	3.25	13.75	0.480427	2.17151	6.76481	6.332	-0.432818	0.675906	-0.0699801
399	33013	ATG	2	16	0.327597	2.61622	6.10506	6.11569	0.0106299	0.676101	0.00171869
2686	179800	ATG	2.16667	16.8333	0.32875	2.61832	6.59062	6.42905	-0.16157	0.676493	-0.0261235
1371	95389	AGA	5.08333	14.9167	0.640097	2.04452	7.94151	7.29592	-0.645587	0.676619	-0.104382
2641	177655	CGA	5	9	0.929834	1.82312	5.3773	4.93659	-0.440716	0.676922	-0.0712572
2762	202684	TTT	1.91667	9.08333	0.517758	2.45304	3.70186	3.70288	0.00102342	0.677377	0.000165472
941	68221	ACC	3.5	10.5	0.704482	2.28668	4.96819	4.5918	-0.376384	0.677723	-0.0608556
863	65122	CAT	2.25	12.75	0.421289	2.47845	5.34076	5.14435	-0.19641	0.677876	-0.0317566
1057	70687	AGT	2.33333	10.6667	0.513468	2.45655	4.54426	4.34213	-0.202132	0.677979	-0.0326817
2320	161851	GAT	5.16667	10.8333	0.905125	2.0829	5.70824	5.20108	-0.507157	0.678064	-0.0819996
578	40318	CCG	4	9	0.777339	1.8867	5.14576	4.77024	-0.375522	0.678775	-0.0607163
744	46273	AGT	3	14	0.491785	2.41737	6.10023	5.79142	-0.308806	0.678885	-0.0499294
1139	72676	AAG	2.66667	14.3333	0.413552	2.35194	6.4482	6.09425	-0.35395	0.678909	-0.0572284
2712	191371	TTT	1	7	0.411926	2.46723	2.42762	2.83719	0.409566	0.679153	0.0662206
4	3088	GAT	1.16667	7.83333	0.408473	2.53495	2.85617	3.09013	0.233966	0.679248	0.0378288
840	63919	AAG	2	12	0.378045	2.27774	5.29038	5.26839	-0.0219906	0.679294	-0.00355554
2248	159622	AGA	2.66667	9.33333	0.570518	2.11953	4.67412	4.40349	-0.270624	0.67966	-0.0437559
2574	175516	CAT	2.25	9.75	0.536289	2.42507	4.1955	4.0205	-0.174993	0.679958	-0.0282937
1177	75160	GCT	6.5	12.5	0.94964	2.02724	6.8447	6.16601	-0.678687	0.680627	-0.109734
137	7828	CAA	3	15	0.466276	2.46502	6.43395	6.08514	-0.348811	0.681195	-0.0563975
1901	133144	ATG	2.66667	13.3333	0.460898	2.45033	5.78581	5.44144	-0.344365	0.681341	-0.0556787
2716	192001	TCT	7.5	15.5	0.879754	2.01866	8.52511	7.67834	-0.846765	0.681441	-0.136909
2558	174877	AGT	1	5	0.559019	2.39302	1.78885	2.08941	0.30056	0.681476	0.0485961
2694	180820	GTT	3	6	0.960384	2.03962	3.12375	2.94173	-0.182018	0.682413	-0.0294296
805	60754	CTT	6	13	0.865824	2.06723	6.92981	6.28861	-0.6412	0.682478	-0.103672
2196	148846	AAT	2.16667	9.83333	0.520734	2.4565	4.16079	4.00298	-0.157813	0.682807	-0.0255159
59	5224	AGA	2	7	0.567687	2.00703	3.52307	3.48774	-0.0353263	0.682881	-0.00571173
2701	180946	AAT	2	10	0.480589	2.4303	4.16156	4.11473	-0.0468383	0.682985	-0.00757304
1510	110386	GTT	4.5	11.5	0.781812	2.20588	5.75586	5.21334	-0.542514	0.683093	-0.0877164
965	68470	AAT	2.16667	9.83333	0.450767	2.13356	4.80662	4.60888	-0.197745	0.684427	-0.0319724
922	67864	CAC	3	16	0.425116	2.41127	7.05689	6.63551	-0.421377	0.684699	-0.0681304
2542	173422	CAC	2.5	10.5	0.54297	2.43982	4.60431	4.30359	-0.300714	0.684768	-0.0486209
2760	201709	ACT	4	9	0.865418	2.12148	4.62205	4.24233	-0.379716	0.684816	-0.0613943
1638	121882	GCA	5	9	0.993753	1.97562	5.03143	4.55553	-0.475901	0.68594	-0.0769461
1662	124471	ATT	2.5	8.5	0.638954	2.33313	3.91265	3.64317	-0.269475	0.685959	-0.04357
145	8047	CAT	4.5	23.5	0.436462	2.51137	10.3102	9.35745	-0.95272	0.68613	-0.154041
164	8257	AAA	1.75	10.25	0.379656	2.26843	4.60944	4.51854	-0.0908965	0.686233	-0.0146966
1014	69319	GTC	5	12	0.817793	2.16238	6.11402	5.54944	-0.564578	0.686237	-0.0912838
5	3094	CAA	0.5	4.5	0.333921	2.25184	1.49736	1.99837	0.501007	0.686585	0.0810053
776	48055	CTG	5	7	1.15475	1.79348	4.32994	3.90302	-0.426925	0.687019	-0.0690273
385	30076	AAG	4.83333	22.1667	0.462484	2.3372	10.4508	9.48429	-0.96653	0.687733	-0.156273
306	22579	TTA	6	13	0.795068	1.91221	7.54653	6.79842	-0.748108	0.687786	-0.120958
377	27415	ATA	2.5	8.5	0.628125	2.30273	3.9801	3.69127	-0.288834	0.687872	-0.0467001
2246	159463	CAT	1.5	7.5	0.458344	2.32619	3.27265	3.22415	-0.0485009	0.68807	-0.00784187
1210	78331	CCG	5.33333	9.66667	0.969266	1.97028	5.50245	4.90623	-0.596216	0.688458	-0.0963991
2059	143614	GCA	5	9	0.987963	1.97234	5.06092	4.56311	-0.497808	0.688638	-0.0804881
1133	72442	CTG	7	9	1.1978	1.72749	5.84405	5.20986	-0.634186	0.688742	-0.102538
821	63433	AAT	1.5	9.5	0.391701	2.52311	3.82945	3.7652	-0.0642561	0.689089	-0.0103893
1340	91507	ATC	3.5	9.5	0.747674	2.24319	4.68119	4.23504	-0.446147	0.689149	-0.0721352
750	46408	AAT	3.5	18.5	0.435318	2.53061	8.04009	7.3105	-0.729589	0.689786	-0.117964
1681	124906	CGT	5	11	0.859235	2.09599	5.81913	5.24812	-0.57101	0.689919	-0.0923238
307	22690	GAA	2.5	10.5	0.491395	2.23195	5.08755	4.70441	-0.383144	0.69006	-0.0619487
2552	174760	GCT	4.5	8.5	0.959105	2.0318	4.69188	4.18348	-0.508396	0.690192	-0.0822001
555	39772	ATG	2	10	0.488692	2.50941	4.09255	3.985	-0.107556	0.690422	-0.0173903
1220	79198	AAA	1.25	7.75	0.369133	2.23623	3.38632	3.46565	0.0793331	0.690452	0.012827
1452	105943	CGT	5.5	11.5	0.852848	2.00427	6.44898	5.73774	-0.711236	0.690787	-0.114996
2157	146683	TTG	4.5	11.5	0.685647	1.95907	6.56314	5.87013	-0.693005	0.690924	-0.112049
2444	168541	GGG	3.33333	6.66667	0.920576	2.04462	3.62092	3.2606	-0.360324	0.691412	-0.058259
1304	87634	AAA	1.33333	8.66667	0.351702	2.28589	3.79109	3.79137	0.000279147	0.691712	4.51339e-05
1442	103843	TCG	5.5	10.5	0.851728	1.83342	6.45746	5.72699	-0.730468	0.691926	-0.118106
1839	129847	TAT	2.66667	12.3333	0.42932	2.15899	6.21138	5.71256	-0.498823	0.692667	-0.0806522
11	4060	AGC	1.5	7.5	0.477765	2.45479	3.13962	3.05525	-0.0843682	0.692859	-0.0136411
2546	174412	ATG	1	10	0.2984	2.65563	3.35121	3.76558	0.414373	0.693034	0.0669979
2069	144037	CCT	4	10	0.791929	2.18694	5.05096	4.57259	-0.47837	0.693658	-0.0773453
909	67366	TTC	4	12	0.676743	2.23923	5.91066	5.35899	-0.551672	0.693695	-0.089197
1227	79378	GAC	2.5	10.5	0.537021	2.45773	4.65531	4.27224	-0.383073	0.693755	-0.0619372
2045	143344	CAC	3.25	13.75	0.515088	2.40304	6.3096	5.72191	-0.587685	0.694013	-0.0950199
2643	177673	ACC	3.16667	6.83333	0.878461	2.09417	3.60479	3.26303	-0.341757	0.694164	-0.055257
913	67573	CTA	6	9	1.09705	1.85299	5.46923	4.85702	-0.612217	0.694291	-0.0989862
2428	168136	TTG	3	8	0.704536	2.04143	4.25812	3.91883	-0.33929	0.69506	-0.0548582
756	46993	TCT	5	10	0.919029	2.05688	5.44052	4.86174	-0.578783	0.695223	-0.0935806
365	27043	GAG	3.16667	16.8333	0.401949	2.34638	7.87827	7.17417	-0.704109	0.695313	-0.113844
2390	164182	CCA	4	7	0.953682	1.85525	4.19427	3.77308	-0.42119	0.695379	-0.0681001
2098	144856	TAT	2.5	11.5	0.448112	2.2542	5.57896	5.10159	-0.477371	0.695853	-0.0771837
769	47770	TTT	5	15	0.668975	2.23796	7.47412	6.70254	-0.771583	0.695964	-0.124753
1757	127339	AGT	2	9	0.519834	2.43324	3.84738	3.69878	-0.148602	0.696524	-0.0240268
815	63364	TTT	3.75	13.25	0.600191	2.36251	6.24802	5.60843	-0.639582	0.696559	-0.103411
1759	127357	ATG	2.5	17.5	0.337175	2.57856	7.41455	6.78673	-0.627822	0.696818	-0.101509
1786	128008	TTT	4.75	15.25	0.645488	2.32622	7.35878	6.55569	-0.803089	0.696928	-0.129847
2313	161605	TAT	2	8	0.502579	2.09309	3.97947	3.82209	-0.15738	0.696976	-0.0254459
682	43462	ATC	3.5	8.5	0.799585	2.18113	4.37727	3.89705	-0.480219	0.697098	-0.0776442
2748	197314	AAA	1.5	11.5	0.291315	2.32677	5.14907	4.94248	-0.206589	0.698895	-0.0334024
2179	148357	CAA	1.5	8.5	0.391175	2.31269	3.8346	3.67538	-0.159225	0.698937	-0.0257442
1134	72550	AAA	0	3	0.288193	2.27317	0	1.31974	1.31974	0.699009	0.213382
252	10348	GGA	3.5	6.5	0.863478	1.8163	4.05338	3.5787	-0.474682	0.699326	-0.0767489
2354	162745	GCA	3	7	0.813693	2.08145	3.68689	3.36303	-0.323857	0.699348	-0.0523629
2237	159226	ATA	2.5	8.5	0.587021	2.20623	4.25879	3.85273	-0.406055	0.699683	-0.065653
180	8515	TTT	1	6	0.464105	2.51248	2.15469	2.38807	0.233387	0.700007	0.0377352
833	63865	TGT	3	12	0.500182	2.19001	5.99782	5.47942	-0.518402	0.700338	-0.0838178
1285	87013	ACG	4	8	0.914781	2.04874	4.37263	3.90484	-0.467797	0.700408	-0.0756358
6	3970	CCA	3.33333	5.66667	1.00538	1.93975	3.3155	2.92133	-0.394164	0.701131	-0.0637304
1856	131656	TAT	3	13	0.462961	2.19819	6.48002	5.91395	-0.566071	0.701161	-0.0915252
2277	160396	AGA	1	3	0.725188	1.94565	1.37895	1.5419	0.16295	0.701493	0.0263466
434	34504	GAT	2.5	10.5	0.529238	2.46197	4.72377	4.26488	-0.458893	0.701633	-0.0741961
36	4627	AAC	1.5	7.5	0.474871	2.49752	3.15875	3.00298	-0.155772	0.701813	-0.025186
1116	71947	GTC	5.5	10.5	0.938321	2.05299	5.86153	5.1145	-0.74703	0.702468	-0.120784
1668	124624	ACA	3	6	0.927423	2.04874	3.23477	2.92863	-0.306144	0.702671	-0.0494988
2276	160345	TTC	2.25	8.75	0.559795	2.38725	4.01933	3.66531	-0.354014	0.703158	-0.0572387
1913	133294	CAA	3.33333	16.6667	0.400198	2.24737	8.32922	7.41608	-0.913141	0.703356	-0.147641
2373	163111	ACG	3	6	0.932555	2.0631	3.21697	2.90825	-0.308723	0.703411	-0.0499158
1145	72763	GAA	1.5	9.5	0.350772	2.34374	4.27628	4.05336	-0.222926	0.703465	-0.0360439
2004	141106	AAT	2.5	12.5	0.450524	2.50103	5.5491	4.99793	-0.551164	0.703575	-0.089115
2457	168982	GTA	3.5	6.5	0.959197	2.03519	3.64889	3.19381	-0.455073	0.70372	-0.0735785
1880	132553	ACT	2	12	0.393677	2.49933	5.0803	4.80129	-0.279012	0.704794	-0.0451121
2399	164362	TTT	1.25	6.75	0.456949	2.50739	2.73554	2.69205	-0.0434911	0.70497	-0.00703186
868	65206	TTT	4.75	13.25	0.680277	2.16088	6.98245	6.13176	-0.850691	0.70499	-0.137544
1444	103909	AGA	3	10	0.557162	2.054	5.38443	4.86855	-0.515886	0.705308	-0.083411
683	43465	ACA	5	9	0.969217	1.98697	5.1588	4.52951	-0.629296	0.705507	-0.101748
602	41359	GCC	6	14	0.813061	2.15803	7.37952	6.48741	-0.892112	0.706021	-0.144241
2200	148945	GGG	4.75	13.25	0.685057	2.18176	6.93373	6.07309	-0.860639	0.706636	-0.139152
2736	195172	GTT	4.5	8.5	0.939319	2.04843	4.7907	4.14951	-0.641191	0.707064	-0.103671
2209	149233	ATT	2.5	6.5	0.76046	2.22846	3.28748	2.91681	-0.370674	0.707089	-0.0599324
2122	145396	ACG	3.33333	7.66667	0.825484	2.16968	4.03803	3.53355	-0.504485	0.707248	-0.0815676
2322	161860	AGG	4	11	0.723419	2.24644	5.5293	4.89663	-0.632669	0.707476	-0.102293
2256	159793	ATA	4.5	10.5	0.801346	2.15455	5.61555	4.8734	-0.742149	0.7083	-0.119994
1263	86122	TGC	3	13	0.45783	2.20233	6.55265	5.90285	-0.649798	0.708352	-0.105063
1107	71839	ATA	3.33333	8.66667	0.750798	2.2312	4.43972	3.8843	-0.555423	0.708403	-0.0898035
277	18361	CCC	3.5	6.5	0.951437	2.03781	3.67865	3.1897	-0.488944	0.708459	-0.0790549
323	23860	GAC	2	12	0.384594	2.46159	5.20029	4.87491	-0.325383	0.708645	-0.0526096
1101	71611	ATG	1	9	0.319104	2.66227	3.13378	3.38058	0.246799	0.708771	0.0399037
2506	171274	CAT	1.25	5.75	0.518808	2.45346	2.40937	2.34363	-0.0657444	0.708929	-0.0106299
2197	148855	AAT	2.83333	12.1667	0.507667	2.43978	5.58109	4.98678	-0.594311	0.709182	-0.0960912
2170	147109	TCT	4.83333	9.16667	0.924555	2.01888	5.22774	4.54047	-0.68727	0.70937	-0.111121
2296	160816	CCG	4	7	0.958436	1.91194	4.17346	3.6612	-0.512266	0.709568	-0.0828257
1171	74545	GAG	3.66667	11.3333	0.611411	2.16129	5.99706	5.24377	-0.753286	0.709585	-0.121795
386	30472	CAT	4.25	12.75	0.649929	2.23532	6.53918	5.70389	-0.835284	0.70971	-0.135053
1566	115396	AGG	5.5	17.5	0.624078	2.28116	8.813	7.67155	-1.14145	0.709852	-0.184556
1037	70195	CTT	4.5	8.5	0.935885	2.05216	4.80828	4.14197	-0.666314	0.710199	-0.107733
997	68992	TCT	3.5	8.5	0.764792	2.13917	4.57641	3.97351	-0.602897	0.710332	-0.0974794
1144	72754	GGC	5.5	11.5	0.869746	2.10704	6.32369	5.45788	-0.865808	0.710629	-0.139988
2496	170068	CGG	4.66667	5.33333	1.26937	1.70073	3.67637	3.1359	-0.540472	0.710646	-0.0873863
954	68368	CTT	4	9	0.839906	2.15229	4.76244	4.18159	-0.58085	0.711041	-0.0939147
2765	203677	TGT	2.25	10.75	0.417975	2.22446	5.3831	4.83262	-0.550477	0.711295	-0.0890039
1147	72793	TCC	4	8	0.89783	2.05	4.45519	3.90244	-0.552748	0.711485	-0.089371
2236	159223	GAA	1	6	0.414877	2.31842	2.41035	2.58797	0.177616	0.711587	0.0287179
1208	78322	AGA	4	13	0.584927	2.15743	6.83846	6.02568	-0.812786	0.711626	-0.131415
1557	113713	AGT	2.5	12.5	0.441047	2.49339	5.66833	5.01326	-0.655072	0.71232	-0.105915
2058	143569	CAA	3	13	0.463758	2.24719	6.46889	5.785	-0.683889	0.712339	-0.110575
583	40582	ATA	3.16667	8.83333	0.709644	2.25743	4.46233	3.913	-0.549327	0.712341	-0.0888179
478	36625	AAA	1	7	0.3486	2.28125	2.86861	3.06849	0.199881	0.712482	0.0323178
1509	110383	TTC	2.5	10.5	0.512069	2.44239	4.88215	4.29907	-0.583086	0.713464	-0.0942763
2062	143752	AAG	1.5	9.5	0.335912	2.30896	4.46545	4.1144	-0.351047	0.714292	-0.056759
2471	169465	GAC	1	6	0.449697	2.53335	2.22372	2.36841	0.144689	0.714484	0.023394
413	34126	ATA	3	9	0.683643	2.3107	4.38826	3.89492	-0.493339	0.714663	-0.0797655
2519	172276	AGT	2.33333	9.66667	0.525137	2.46182	4.44328	3.92663	-0.516652	0.71473	-0.0835349
1617	119893	CCT	5.66667	10.3333	0.947748	2.01891	5.97909	5.11828	-0.860806	0.715294	-0.139179
1744	126853	TCG	6.5	10.5	0.94952	1.79667	6.84557	5.84415	-1.00142	0.715549	-0.161914
956	68401	ACT	4.33333	8.66667	0.894473	2.09349	4.84456	4.13981	-0.704752	0.716134	-0.113948
189	8635	ATT	2	5	0.806604	2.1934	2.47953	2.27957	-0.199963	0.71632	-0.032331
1491	107515	TCC	4.5	8.5	0.925293	2.0513	4.86333	4.14371	-0.719617	0.716415	-0.116351
2239	159370	TTG	3	8	0.686908	2.07331	4.3674	3.85856	-0.508837	0.716439	-0.0822713
459	35668	TCT	5	9	0.970284	2.02616	5.15313	4.4419	-0.711236	0.71694	-0.114996
1645	122038	AAA	1	8	0.300624	2.2784	3.32641	3.51124	0.184825	0.717002	0.0298835
1867	131890	TTT	3	13	0.500259	2.44767	5.9969	5.31117	-0.685734	0.717585	-0.110873
2704	185074	GAT	4.25	22.75	0.403385	2.48967	10.5358	9.13777	-1.39808	0.717742	-0.226048
646	42178	ATA	4	9	0.822669	2.13396	4.86222	4.2175	-0.644721	0.718037	-0.104242
1981	135142	GTT	4	11	0.717336	2.2718	5.57619	4.84197	-0.734218	0.719095	-0.118712
2639	177550	TGT	3	9	0.618296	2.10803	4.85204	4.26939	-0.582657	0.719169	-0.094207
1659	124387	TCT	5	10	0.883016	2.05254	5.66241	4.87202	-0.790396	0.719261	-0.127795
810	62281	GAA	2	10	0.419311	2.29002	4.76973	4.36677	-0.402955	0.719326	-0.0651518
2283	160591	AAC	1	7	0.379525	2.53358	2.63487	2.76289	0.128021	0.719666	0.020699
2280	160456	TTT	1.5	6.5	0.509577	2.44253	2.94362	2.66118	-0.282439	0.719978	-0.0456661
2033	143230	TCT	4	8	0.884597	2.05169	4.52184	3.89923	-0.622605	0.720309	-0.100666
56	5089	AGC	1.5	7.5	0.455496	2.51944	3.29311	2.97686	-0.316259	0.720582	-0.0511343
553	39745	TAC	2	10	0.408545	2.23766	4.89543	4.46895	-0.426478	0.720637	-0.0689551
495	37417	TAC	4.16667	16.8333	0.466844	2.18766	8.92518	7.69469	-1.23049	0.721029	-0.198951
1651	123589	TTC	6.5	23.5	0.567614	2.38465	11.4514	9.85471	-1.59673	0.721148	-0.258167
2731	194749	AAC	3.5	15.5	0.475283	2.45243	7.36404	6.32026	-1.04378	0.72156	-0.168764
1804	129037	ATT	4	10	0.770003	2.23	5.19479	4.48431	-0.710478	0.721708	-0.114874
46	4924	CTG	4.66667	5.33333	1.25268	1.71501	3.72533	3.1098	-0.615528	0.721894	-0.0995216
1360	92866	ATT	3.83333	10.1667	0.703003	2.17722	5.4528	4.66956	-0.783238	0.722633	-0.126638
2160	146812	TTT	4	14	0.588713	2.38136	6.79448	5.87899	-0.915488	0.723057	-0.148021
2406	165421	ATT	3.5	8.5	0.771189	2.21394	4.53845	3.83931	-0.69914	0.723734	-0.11304
1797	128746	TCA	5.5	8.5	0.894381	1.64819	6.14951	5.15716	-0.992347	0.723879	-0.160448
2400	164425	GTC	5	12	0.786642	2.20369	6.35613	5.44542	-0.91071	0.723991	-0.147248
1479	106888	CTT	7	14	0.896108	2.09481	7.81156	6.68319	-1.12837	0.724337	-0.18244
1058	70711	CTT	3.5	9.5	0.713423	2.28658	4.90592	4.15468	-0.75124	0.724353	-0.121464
2018	142720	TTC	6	19	0.605835	2.22947	9.90369	8.5222	-1.38149	0.724475	-0.223366
1199	76720	AAT	3.41667	12.5833	0.536067	2.31798	6.37358	5.42858	-0.945	0.724483	-0.152792
416	34180	TGC	4.33333	14.6667	0.54893	2.18388	7.89415	6.71589	-1.17826	0.724641	-0.190507
1105	71683	CAT	1.5	6.5	0.487119	2.36618	3.07933	2.74705	-0.332281	0.724746	-0.0537249
1600	118879	CGG	4	5	1.18259	1.74401	3.3824	2.86695	-0.515448	0.72484	-0.0833402
163	8245	AAC	2	11	0.420035	2.5548	4.76151	4.30562	-0.455886	0.72515	-0.0737099
1538	110989	TCC	7.5	16.5	0.824552	2.1322	9.09584	7.73849	-1.35736	0.725769	-0.219464
1521	110557	ATA	3.66667	9.33333	0.735425	2.2136	4.98578	4.21636	-0.769419	0.725793	-0.124404
187	8599	AGA	2	6	0.601244	2.00919	3.32644	2.98628	-0.340162	0.726804	-0.0549992
2441	168526	ATG	1.5	9.5	0.366231	2.60939	4.09577	3.64069	-0.45508	0.72763	-0.0735796
58	5113	ATA	1	3	0.754894	2.19277	1.32469	1.36813	0.0434413	0.727949	0.00702381
440	34717	TTT	3	11	0.559427	2.36822	5.36263	4.64484	-0.71779	0.728479	-0.116056
2485	169666	ACT	2.5	4.5	0.952294	2.04771	2.62524	2.19758	-0.427658	0.728748	-0.0691459
1723	126325	ACA	4.5	8.5	0.906107	2.05404	4.9663	4.13819	-0.828112	0.728827	-0.133893
2232	159115	ATC	2	6	0.684595	2.29911	2.92144	2.6097	-0.311731	0.728917	-0.0504023
2432	168190	AAT	1	6	0.433434	2.54899	2.30715	2.35387	0.0467203	0.729613	0.00755398
2763	203347	AAA	2.75	15.25	0.353418	2.28694	7.78115	6.6683	-1.11285	0.729743	-0.179931
1656	124369	AAG	2.5	12.5	0.390484	2.29422	6.40231	5.44849	-0.953824	0.730301	-0.154219
1185	75748	ATA	3.5	10.5	0.604502	2.16327	5.78989	4.85377	-0.936115	0.730611	-0.151356
635	41944	CGG	6.5	7.5	1.17695	1.6469	5.52275	4.55401	-0.96874	0.731056	-0.156631
598	41182	CCC	4	7	0.974131	2.02423	4.10622	3.4581	-0.648119	0.73187	-0.104791
190	8692	ATT	1	3	0.760348	2.23965	1.31519	1.33949	0.0243064	0.732447	0.00392998
2612	176956	CCG	5	8	1.01766	1.94604	4.91323	4.11092	-0.802311	0.733244	-0.129722
1200	77002	ATC	3.66667	9.33333	0.739901	2.2601	4.95562	4.12961	-0.826008	0.73342	-0.133553
1945	133996	TCT	7	14	0.877218	2.07853	7.97977	6.73554	-1.24424	0.734	-0.201174
2002	140392	TAT	2	9	0.424962	2.16116	4.70631	4.16443	-0.541877	0.734245	-0.0876133
2526	172597	CTG	3.33333	3.66667	1.25225	1.70112	2.66188	2.15544	-0.506437	0.734508	-0.0818832
2755	199789	GTC	5	9	0.952404	2.0476	5.24987	4.3954	-0.854477	0.734515	-0.138156
232	9400	ATT	2.5	6.5	0.721358	2.25351	3.46568	2.88438	-0.581301	0.734887	-0.0939876
1833	129673	CCA	4.83333	7.16667	0.974749	1.75023	4.95854	4.09471	-0.863834	0.735148	-0.139669
1755	127141	CCC	5	9	0.951366	2.04863	5.2556	4.39317	-0.86243	0.735461	-0.139442
2261	159898	TAT	3	10	0.525589	2.05316	5.70789	4.87054	-0.83735	0.735527	-0.135387
1036	70147	ATA	3.66667	9.33333	0.733539	2.25075	4.9986	4.14676	-0.851837	0.735722	-0.137729
2611	176950	CCG	4	7	0.95402	1.99828	4.19279	3.50301	-0.689778	0.736105	-0.111527
73	5404	ATC	2.5	5.5	0.815542	2.17242	3.06545	2.53174	-0.53371	0.736366	-0.0862929
1390	98545	AGG	5	15	0.595875	2.12031	8.39103	7.07444	-1.31659	0.736559	-0.212872
45	4909	ATG	1.66667	8.33333	0.437247	2.5447	3.81173	3.27478	-0.536949	0.738161	-0.0868167
2066	143779	AAA	3	13	0.432688	2.20204	6.9334	5.90361	-1.02979	0.738294	-0.166502
671	42781	CTT	5	11	0.777209	2.04659	6.43327	5.37479	-1.05848	0.738478	-0.17114
1647	122110	ATT	3.5	8.5	0.753916	2.23048	4.64243	3.81084	-0.831588	0.738777	-0.134455
1899	133117	AGA	2.5	7.5	0.567012	2.05673	4.40908	3.64657	-0.762508	0.73893	-0.123286
1438	103735	TTT	2.33333	9.66667	0.492568	2.43928	4.73708	3.96292	-0.77416	0.739093	-0.12517
625	41686	ACT	4	7	0.964686	2.03531	4.14642	3.43927	-0.707151	0.739927	-0.114336
2761	202213	ACA	4.5	7.5	0.977282	2.00525	4.60461	3.74019	-0.864419	0.740542	-0.139764
1679	124885	TTT	3.5	10.5	0.633264	2.31186	5.52692	4.5418	-0.985117	0.740759	-0.159279
883	66511	CCG	4.5	7.5	0.960317	1.97376	4.68595	3.79986	-0.88609	0.741425	-0.143268
926	67969	AAA	3	13	0.428868	2.19875	6.99516	5.91244	-1.08272	0.742067	-0.17506
42	4747	AGA	2	6	0.586156	2.03177	3.41206	2.95308	-0.458976	0.742152	-0.0742096
2251	159661	AGA	2.5	5.5	0.718691	1.94409	3.47855	2.82909	-0.64946	0.742626	-0.105008
1857	131680	GGT	7.33333	13.6667	0.909028	2.05075	8.06722	6.66424	-1.40298	0.743554	-0.226841
1373	95491	CTA	6	8	1.11441	1.81255	5.38403	4.41366	-0.970364	0.743663	-0.156893
1838	129808	GAC	2	10	0.434293	2.50877	4.60518	3.98602	-0.619168	0.744165	-0.10011
451	35443	CTT	3.5	6.5	0.871931	2.01141	4.01408	3.23156	-0.782525	0.744385	-0.126523
1457	106021	TGC	4	17	0.448504	2.27925	8.91854	7.4586	-1.45993	0.744525	-0.236049
53	5071	GAA	1	7	0.329656	2.36618	3.03347	2.95835	-0.075116	0.744826	-0.0121451
2662	178411	GCA	3	5	0.974458	1.96674	3.07863	2.54228	-0.536353	0.745475	-0.0867203
1671	124687	AAT	1.5	7.5	0.430587	2.55857	3.48362	2.93132	-0.552297	0.7459	-0.0892981
2073	144178	GAG	2	7	0.530349	2.16121	3.7711	3.23893	-0.532178	0.745986	-0.0860452
638	41977	TCC	4	8	0.865807	2.10616	4.61997	3.79838	-0.82159	0.746228	-0.132839
1364	94318	TTT	3.5	11.5	0.590931	2.38803	5.92285	4.81569	-1.10716	0.747113	-0.179012
231	9397	ACA	4.5	7.5	0.954979	1.98572	4.71215	3.77696	-0.935183	0.747476	-0.151205
2456	168964	ACC	4	7	0.950171	2.03673	4.20977	3.43687	-0.772894	0.748183	-0.124965
339	26116	CTT	4	8	0.871649	2.12835	4.58901	3.75878	-0.830227	0.748209	-0.134235
1341	91570	ATA	4	9	0.800543	2.19417	4.99661	4.10177	-0.894836	0.748481	-0.144681
838	63907	GTC	6	12	0.863621	2.10005	6.94749	5.71414	-1.23335	0.748773	-0.199414
504	37747	ACT	5.5	12.5	0.784668	2.19324	7.00933	5.69932	-1.31001	0.748956	-0.211809
2743	196861	TTG	2.5	5.5	0.706003	1.94229	3.54106	2.83171	-0.709345	0.749396	-0.11469
874	65323	AAT	2	8	0.520279	2.4402	3.84409	3.27842	-0.565676	0.749512	-0.0914614
1001	69064	AGA	4.5	11.5	0.662615	2.09393	6.79127	5.49207	-1.2992	0.749759	-0.210061
1894	132967	AAA	2.33333	11.6667	0.373925	2.28631	6.24011	5.10283	-1.13729	0.75026	-0.183882
2174	148249	TCT	4	7	0.915011	1.97188	4.37153	3.54991	-0.821623	0.750932	-0.132844
903	67309	GGC	4.58333	9.41667	0.814781	2.08491	5.62524	4.51658	-1.10866	0.750948	-0.179253
992	68896	ATA	4.16667	9.83333	0.7606	2.21878	5.47813	4.43187	-1.04626	0.751339	-0.169165
634	41941	GTT	6	11	0.924153	2.07503	6.49243	5.30113	-1.19129	0.751893	-0.192614
1281	86887	GCA	3	5	0.959948	1.96599	3.12517	2.54324	-0.581927	0.752022	-0.0940888
1762	127405	GTT	6	12	0.863574	2.1108	6.94787	5.68506	-1.26282	0.752046	-0.204178
2366	163018	TTT	1	5	0.479701	2.51595	2.08463	1.98732	-0.0973131	0.752465	-0.0157341
1044	70378	ACA	4	7	0.948665	2.05133	4.21645	3.41241	-0.804037	0.752663	-0.130001
1046	70414	GAG	1.66667	9.33333	0.345385	2.33994	4.82554	3.9887	-0.836834	0.752715	-0.135304
2190	148798	ATG	1.5	10.5	0.313319	2.64655	4.78745	3.96743	-0.820017	0.752941	-0.132584
639	41986	GTT	3	5	0.982513	2.01749	3.05339	2.47833	-0.575064	0.753185	-0.0929793
916	67729	ACC	4	7	0.942757	2.04164	4.24287	3.42862	-0.814257	0.753433	-0.131653
1674	124750	GGG	5	9	0.900139	1.99936	5.5547	4.50145	-1.05325	0.753448	-0.170294
328	25846	AAG	2.83333	11.1667	0.487063	2.35544	5.81718	4.7408	-1.07638	0.753459	-0.174035
1114	71911	AAT	2.5	9.5	0.521946	2.46991	4.78977	3.8463	-0.943466	0.753663	-0.152544
2435	168346	AGG	2.5	8.5	0.563619	2.39343	4.43562	3.55139	-0.884226	0.75382	-0.142966
873	65302	TTT	3	9	0.627004	2.29378	4.78466	3.92365	-0.861005	0.754244	-0.139211
676	43006	CCT	7	14	0.865618	2.11334	8.08671	6.62458	-1.46213	0.75473	-0.236404
1047	70423	TTA	3.75	6.25	0.864043	1.82028	4.34006	3.43354	-0.906521	0.754906	-0.146571
1694	125467	CAC	3.5	14.5	0.431535	2.22268	8.11058	6.52365	-1.58693	0.754981	-0.256583
123	7579	TTC	2.75	10.25	0.525416	2.42965	5.23395	4.21871	-1.01524	0.755507	-0.164149
57	5092	AGC	2	10	0.424977	2.52244	4.70613	3.96441	-0.741727	0.755645	-0.119926
250	10126	TTA	2	4	0.732267	1.76275	2.73124	2.26918	-0.462065	0.75627	-0.074709
2581	175735	GGG	5.5	9.5	0.9305	2.01921	5.9108	4.7048	-1.206	0.756282	-0.194992
1377	95623	CCG	8.5	14.5	0.949282	1.99121	8.95413	7.28201	-1.67213	0.757325	-0.270358
411	34099	TCT	4	6	0.97737	1.83698	4.09262	3.26622	-0.826393	0.757431	-0.133615
2464	169174	TCC	3	5	0.971079	2.01409	3.08935	2.48251	-0.606834	0.757601	-0.0981159
346	26467	ATT	4.5	10.5	0.754463	2.21523	5.9645	4.73992	-1.22458	0.757792	-0.197997
2703	184588	ATT	9	21	0.785588	2.21441	11.4564	9.48333	-1.97306	0.758007	-0.319015
2359	162871	TTC	1.83333	7.16667	0.50945	2.43773	3.59865	2.93989	-0.65876	0.759522	-0.106512
1590	118114	GTG	9.33333	15.6667	0.975707	2.00946	9.56571	7.79646	-1.76925	0.759839	-0.286062
1154	72958	GAA	1	7	0.325192	2.44844	3.07511	2.85896	-0.21615	0.760546	-0.0349481
2055	143482	CTC	6	10	0.966383	2.00881	6.20872	4.97808	-1.23064	0.761293	-0.198976
171	8395	ATG	1	14	0.182766	2.75598	5.47149	5.07986	-0.391635	0.761373	-0.0633214
1462	106096	AAC	2	9	0.458399	2.48843	4.36301	3.61674	-0.746272	0.761772	-0.120661
2753	199387	AAA	1.5	8.5	0.320619	2.25876	4.67845	3.76313	-0.915321	0.76182	-0.147994
718	44533	GAT	2	11	0.37585	2.49033	5.32127	4.41709	-0.904189	0.762172	-0.146194
657	42286	CGG	5	14	0.593455	2.06024	8.42524	6.79533	-1.62991	0.762757	-0.263533
95	5803	ATC	2	5	0.740227	2.25977	2.70187	2.21261	-0.489263	0.763143	-0.0791064
1450	105841	ATT	5	11	0.80039	2.19961	6.24695	5.00089	-1.24607	0.763598	-0.201471
695	43738	AGG	2	11	0.356536	2.3715	5.60954	4.63841	-0.971124	0.763761	-0.157016
1933	133681	GCT	5	8	0.993806	2.00619	5.03116	3.98765	-1.04351	0.763788	-0.168721
2516	172252	GGC	3.83333	8.16667	0.786438	2.13175	4.8743	3.83096	-1.04334	0.764289	-0.168692
1606	119257	TTA	4.16667	8.83333	0.688155	1.85505	6.05483	4.76177	-1.29307	0.764439	-0.209069
687	43522	GCG	4.33333	7.66667	0.884234	2.01351	4.90066	3.80762	-1.09305	0.764574	-0.176729
487	37108	AGG	4	16	0.491224	2.43826	8.14293	6.56207	-1.58086	0.764792	-0.255602
2426	167926	GAA	1	6	0.35366	2.31483	2.82758	2.59198	-0.235597	0.764949	-0.0380925
1706	125902	TTT	3	10	0.578105	2.40428	5.18937	4.15926	-1.03011	0.766014	-0.166554
2376	163156	TTG	4.91667	11.0833	0.693162	1.96851	7.0931	5.63033	-1.46277	0.766085	-0.236508
1168	73939	AAT	3	13	0.460276	2.48147	6.51783	5.23884	-1.279	0.76689	-0.206795
2356	162778	ATT	3	7	0.761005	2.239	3.94216	3.1264	-0.815755	0.767244	-0.131895
1624	120448	GCT	7	12	0.943284	2.02183	7.42088	5.93521	-1.48567	0.767484	-0.24021
2336	162115	TCA	4	6	0.869676	1.67021	4.59942	3.59236	-1.00705	0.767911	-0.162825
296	20089	TTT	3	8	0.655834	2.20161	4.57433	3.63371	-0.940616	0.767946	-0.152083
862	65107	GAG	2.5	11.5	0.402738	2.38032	6.20751	4.83128	-1.37623	0.76844	-0.222516
2102	144928	AAT	2	10	0.411047	2.51983	4.86562	3.96852	-0.897102	0.768864	-0.145048
1050	70495	AAA	1.5	7.5	0.353351	2.25056	4.24507	3.3325	-0.912563	0.768873	-0.147548
2424	167884	CCG	5	8	0.972219	1.98206	5.14287	4.0362	-1.10667	0.769117	-0.178932
322	23788	GAG	2	11	0.350843	2.36466	5.70056	4.65183	-1.04873	0.769139	-0.169564
1149	72802	AAG	2	10	0.377004	2.31413	5.30498	4.32129	-0.983692	0.769382	-0.159048
1718	126280	ATG	1.66667	13.3333	0.263745	2.66375	6.31923	5.00548	-1.31375	0.769511	-0.212413
1915	133300	AAT	4.16667	14.8333	0.538855	2.42967	7.73245	6.10509	-1.62736	0.769766	-0.263119
1425	102634	TGT	3.5	12.5	0.474716	2.18095	7.37283	5.73146	-1.64138	0.769984	-0.265386
175	8431	AAC	3.83333	17.1667	0.441337	2.49772	8.68572	6.87294	-1.81278	0.769999	-0.293099
1657	124381	ATA	5.66667	13.3333	0.735902	2.19825	7.7003	6.06542	-1.63487	0.770183	-0.264334
2080	144376	AAA	1.83333	10.1667	0.332732	2.31398	5.50995	4.39359	-1.11636	0.770416	-0.180499
2393	164242	GCA	3.66667	6.33333	0.917061	2.08294	3.99828	3.04058	-0.957706	0.77133	-0.154847
849	64354	GCC	4	8	0.840895	2.14854	4.75684	3.72346	-1.03338	0.771409	-0.167082
1026	69901	CAA	2.33333	10.6667	0.386271	2.27699	6.04066	4.68454	-1.35612	0.771441	-0.219264
1049	70429	TAT	2	8	0.435539	2.15781	4.59201	3.70746	-0.884553	0.771653	-0.143019
1589	118084	AAG	2.66667	12.3333	0.378916	2.2599	7.03762	5.45748	-1.58014	0.772055	-0.255485
1764	127420	CTA	6.75	8.25	1.12885	1.77989	5.97952	4.63511	-1.34441	0.772096	-0.217371
253	10351	CTC	7	12	0.949283	2.05072	7.37398	5.85161	-1.52237	0.77248	-0.246145
983	68731	AAG	2.5	10.5	0.417721	2.28257	5.98486	4.60007	-1.38479	0.772667	-0.223899
2698	180907	CTC	5	10	0.844995	2.15501	5.9172	4.64036	-1.27684	0.773555	-0.206446
2214	150874	CGA	6.25	6.75	1.09808	1.55651	5.69177	4.33664	-1.35514	0.774903	-0.219105
1905	133189	ATA	3	7	0.739448	2.2143	4.05708	3.16127	-0.895811	0.775075	-0.144839
2326	161950	ATC	3.66667	8.33333	0.752913	2.24709	4.86997	3.70851	-1.16147	0.775486	-0.187792
741	46195	ATA	5	12	0.726916	2.22142	6.87838	5.40195	-1.47643	0.77577	-0.238716
792	56092	TTT	5	15	0.61427	2.33402	8.13974	6.42667	-1.71306	0.77606	-0.276977
716	44527	TTC	2.5	9.5	0.484757	2.42644	5.15722	3.91521	-1.24202	0.776555	-0.200815
1357	92500	GTA	5	9	0.897139	2.0787	5.57327	4.32962	-1.24365	0.776781	-0.20108
974	68590	AAA	2	9	0.396197	2.23794	5.048	4.02155	-1.02645	0.777572	-0.165962
2162	146899	CAC	5.25	17.75	0.553587	2.38915	9.48361	7.42942	-2.05419	0.777577	-0.332132
2146	146143	TCC	4.83333	8.16667	0.930688	2.05532	5.19329	3.97344	-1.21985	0.777816	-0.197232
1881	132556	GTC	11	19	0.956539	2.04346	11.4998	9.29795	-2.20184	0.778608	-0.356004
1519	110551	AAT	2	9	0.443862	2.51976	4.50591	3.57177	-0.934141	0.77951	-0.151037
2346	162529	ATC	3.5	7.5	0.770401	2.20546	4.54309	3.40065	-1.14244	0.779589	-0.184716
2660	178348	GTG	5.16667	8.83333	0.913658	2.04207	5.65492	4.32568	-1.32925	0.779642	-0.214919
1707	125917	GAA	1	7	0.294313	2.35571	3.39774	2.9715	-0.426244	0.779644	-0.0689172
2425	167887	AAT	2	8	0.489908	2.47989	4.0824	3.22595	-0.856445	0.779965	-0.138474
486	37105	CTT	7.5	14.5	0.863297	2.13506	8.68762	6.79138	-1.89624	0.781121	-0.306594
66	5302	AAC	1	5	0.439628	2.53175	2.27465	1.97492	-0.299734	0.78128	-0.0484625
1868	131896	TAC	2.5	9.5	0.428213	2.1736	5.83822	4.37063	-1.46759	0.782024	-0.237288
955	68398	TTT	1	4	0.533192	2.46681	1.8755	1.62153	-0.25397	0.782144	-0.0410631
2362	162982	ACG	5.33333	8.66667	0.938152	2.01492	5.68493	4.30125	-1.38369	0.782254	-0.223721
2631	177475	GAC	2	9	0.438256	2.51466	4.56354	3.57901	-0.984526	0.783608	-0.159183
1854	131584	AGA	5.25	12.75	0.648271	2.05177	8.09846	6.21416	-1.88431	0.783812	-0.304664
161	8236	CCT	10.5	18.5	0.920296	2.0364	11.4094	9.08466	-2.32472	0.783828	-0.375872
88	5779	GAA	1	6	0.33838	2.36026	2.95525	2.5421	-0.413157	0.784343	-0.0668012
316	23743	GAG	2.5	7.5	0.562627	2.28778	4.44344	3.27829	-1.16515	0.784685	-0.188387
376	27412	TCA	6.5	8.5	0.995228	1.72345	6.53117	4.93196	-1.59921	0.784806	-0.258568
2361	162979	TCC	5	8	0.958053	2.01281	5.21892	3.97454	-1.24437	0.784921	-0.201197
1818	129265	GTC	7.33333	12.6667	0.919749	2.05535	7.97319	6.16279	-1.8104	0.785006	-0.292714
1690	125296	CCG	8	14	0.923112	2.05887	8.66634	6.79985	-1.86649	0.785296	-0.301783
680	43444	AAT	2	10	0.388609	2.48633	5.14656	4.022	-1.12456	0.785605	-0.181824
1728	126343	AGA	4.16667	11.8333	0.570874	2.13478	7.29875	5.54311	-1.75564	0.786626	-0.283861
552	39742	TCA	3.16667	5.83333	0.757766	1.89306	4.17895	3.08142	-1.09753	0.787355	-0.177454
917	67738	TGC	4.5	17.5	0.44081	2.25005	10.2085	7.77762	-2.43088	0.787535	-0.393036
768	47563	GGT	5	8	0.946094	2.00082	5.28489	3.99836	-1.28653	0.788291	-0.208012
2051	143395	GAT	2.5	10.5	0.437877	2.49223	5.70937	4.2131	-1.49627	0.788667	-0.241924
1096	71509	AAA	2	9	0.386372	2.24743	5.17636	4.00458	-1.17177	0.788767	-0.189458
1345	91783	GAT	3	11	0.516553	2.48016	5.80773	4.43519	-1.37254	0.788914	-0.221919
2024	143119	CCA	6.75	10.25	0.962794	1.92375	7.01085	5.32815	-1.6827	0.789049	-0.272068
801	60634	AAC	5.83333	26.1667	0.419812	2.41567	13.8951	10.8321	-3.06305	0.789455	-0.495249
461	35704	AAT	2	9	0.437271	2.55419	4.57382	3.52362	-1.0502	0.790337	-0.169802
595	41143	AGC	3	13	0.432243	2.45543	6.94053	5.29438	-1.64615	0.790989	-0.266158
2388	164143	ACT	4	6	0.992986	2.00701	4.02825	2.98952	-1.03874	0.791636	-0.167948
2423	167446	AGC	2.5	9.5	0.479075	2.49586	5.21839	3.8063	-1.41208	0.791944	-0.228313
510	38749	AAT	1.5	6.5	0.429459	2.56991	3.49276	2.52927	-0.96349	0.792362	-0.155782
2458	168988	AAC	3	11	0.50096	2.42805	5.98851	4.53038	-1.45813	0.79304	-0.235757
135	7822	TAT	2	7	0.455324	2.09465	4.39247	3.34185	-1.05063	0.793101	-0.169871
2186	148753	CTA	6	7	1.15037	1.798	5.2157	3.89321	-1.32249	0.793152	-0.213826
418	34189	GAT	3.5	13.5	0.462808	2.41022	7.56253	5.60115	-1.96137	0.793213	-0.317125
2324	161875	ATC	4	8	0.816389	2.18361	4.89963	3.66366	-1.23597	0.793426	-0.199838
379	27427	ATA	3	7	0.71612	2.23901	4.18924	3.12638	-1.06286	0.793507	-0.171849
1594	118594	TCC	3	5	0.916224	2.07597	3.27431	2.40851	-0.865799	0.794486	-0.139987
1070	70978	ATC	3	7	0.708169	2.22078	4.23627	3.15205	-1.08423	0.794746	-0.175303
1472	106447	TCC	4	12	0.598731	2.38133	6.6808	5.03919	-1.64161	0.7955	-0.265423
2274	160180	AGA	2.5	7.5	0.508928	2.13273	4.91229	3.51663	-1.39566	0.795786	-0.225658
2427	168091	GTG	4.83333	8.16667	0.89965	2.06158	5.37246	3.96137	-1.41109	0.796016	-0.228152
836	63901	AAT	2.33333	8.66667	0.48071	2.47052	4.85393	3.50804	-1.34589	0.796129	-0.217611
255	10456	AGA	3	7	0.631469	1.9882	4.75083	3.52076	-1.23006	0.796399	-0.198883
1429	102655	ATT	4	8	0.812248	2.18775	4.92461	3.65672	-1.26789	0.79666	-0.204998
564	39907	GTA	2.5	4.5	0.835942	2.15997	2.99064	2.08336	-0.907274	0.796796	-0.146693
2173	148228	ATT	4.5	8.5	0.832208	2.15785	5.4073	3.9391	-1.4682	0.796887	-0.237386
767	47527	AGT	3.66667	10.3333	0.613621	2.36407	5.97546	4.37099	-1.60447	0.796894	-0.259419
2722	192070	CAT	5	18	0.50326	2.37392	9.93522	7.58239	-2.35283	0.797497	-0.380418
1962	134434	ACT	9.5	17.5	0.874033	2.07725	10.8692	8.4246	-2.44455	0.798144	-0.395247
2493	169864	TCC	3	5	0.894469	2.04597	3.35394	2.44383	-0.910111	0.798211	-0.147151
2619	177079	GTG	4.33333	6.66667	0.954671	2.04533	4.53908	3.25946	-1.27962	0.798388	-0.206896
1703	125821	GGG	4.66667	8.33333	0.830021	2.03646	5.62235	4.09207	-1.53028	0.798682	-0.247423
2168	147088	ATC	4.66667	9.33333	0.799051	2.18568	5.84026	4.27021	-1.57005	0.799003	-0.253853
1955	134323	AGG	4.5	11.5	0.653832	2.27603	6.8825	5.05265	-1.82985	0.799369	-0.29586
1486	107188	GAA	4	15	0.456381	2.27386	8.7646	6.59672	-2.16788	0.799382	-0.350513
2314	161707	GCC	4	7	0.885906	2.11409	4.51515	3.31111	-1.20404	0.79992	-0.194676
1342	91711	CTT	3	5	0.903474	2.07713	3.32052	2.40717	-0.913346	0.800198	-0.147674
2640	177604	CTT	2.5	5.5	0.720039	2.27295	3.47204	2.41977	-1.05227	0.800342	-0.170136
746	46303	ATT	5	12	0.709278	2.26965	7.04942	5.28716	-1.76227	0.800541	-0.284932
1333	90421	ATA	3.66667	8.33333	0.701211	2.21766	5.22905	3.75772	-1.47134	0.800838	-0.237893
2711	191314	TAT	4	12	0.520825	2.09524	7.68012	5.72727	-1.95284	0.800977	-0.315746
2629	177394	GTA	4	7	0.866068	2.07308	4.61858	3.37661	-1.24196	0.801286	-0.200807
953	68356	ATC	4.66667	8.33333	0.858023	2.11733	5.43886	3.93578	-1.50308	0.801343	-0.243026
630	41866	TCT	4	7	0.866729	2.07642	4.61505	3.37118	-1.24387	0.801663	-0.201115
1239	84445	AGC	2	9	0.41848	2.52441	4.7792	3.56519	-1.21401	0.8021	-0.196287
603	41362	CCT	7	11	0.968101	2.02104	7.23065	5.44275	-1.7879	0.802236	-0.289076
2529	172741	CTG	6.5	10.5	0.897174	1.9609	7.24497	5.35467	-1.8903	0.802246	-0.305634
302	20458	ATT	4.5	8.5	0.817317	2.1451	5.50582	3.96251	-1.54331	0.802433	-0.24953
71	5392	GTA	2.5	3.5	0.964881	2.00573	2.59099	1.745	-0.845991	0.802588	-0.136784
2702	184276	TCC	13.3333	25.6667	0.861142	2.0842	15.4833	12.3149	-3.16841	0.802594	-0.512284
2405	164476	CCG	5	7	0.987198	1.89491	5.06484	3.6941	-1.37074	0.803363	-0.221628
673	42874	CTT	5	11	0.753462	2.23025	6.63603	4.93219	-1.70384	0.803617	-0.275486
2707	185548	AAA	3.5	13.5	0.421336	2.24935	8.30691	6.00174	-2.30517	0.804051	-0.372711
558	39862	GTC	3	6	0.796184	2.20382	3.76797	2.72255	-1.04542	0.804358	-0.169029
1650	123565	TCA	5.66667	7.33333	0.930133	1.67398	6.09232	4.38078	-1.71154	0.804369	-0.276731
2226	158362	ATG	1	11	0.199608	2.7261	5.00982	4.03507	-0.974744	0.804592	-0.157601
1811	129172	GAT	2.5	10.5	0.413559	2.45896	6.04509	4.27009	-1.775	0.804924	-0.28699
466	35776	TTA	2.5	4.5	0.687204	1.81967	3.63793	2.47298	-1.16495	0.804932	-0.188355
1062	70774	AAT	2	9	0.416678	2.53468	4.79987	3.55075	-1.24913	0.805082	-0.201965
2081	144379	CAA	3	10	0.486114	2.20976	6.1714	4.52538	-1.64601	0.805249	-0.266136
952	68353	TTT	2	8	0.442507	2.4011	4.5197	3.33181	-1.18789	0.805414	-0.192065
1184	75706	GCT	5.5	9.5	0.876834	2.08907	6.27257	4.54747	-1.7251	0.80566	-0.278922
1403	100555	AAA	2	9	0.365764	2.22889	5.468	4.03789	-1.43012	0.805704	-0.231228
2560	175009	GCG	4.16667	8.83333	0.732346	2.15235	5.68948	4.10405	-1.58543	0.805843	-0.25634
2260	159883	TTG	4	7	0.799212	1.93431	5.00493	3.61886	-1.38607	0.806171	-0.224106
2721	192067	AGG	5.5	15.5	0.581054	2.21507	9.46556	6.99754	-2.46803	0.806371	-0.399043
2695	180823	TCC	5.5	9.5	0.8556	2.04196	6.42824	4.65239	-1.77585	0.806495	-0.287128
2348	162661	AGC	2	8	0.461701	2.51304	4.33181	3.18339	-1.14842	0.806501	-0.185682
115	6883	GTA	4	6	0.961817	2.0114	4.15879	2.983	-1.1758	0.806573	-0.190109
1311	89863	TGC	6	11	0.854955	2.10963	7.01792	5.21419	-1.80372	0.806646	-0.291635
779	49783	ATC	4.5	10.5	0.69557	2.25409	6.46952	4.6582	-1.81132	0.806704	-0.292863
2528	172630	ACG	4	6	0.96466	2.01905	4.14654	2.9717	-1.17484	0.806934	-0.189954
636	41953	GAA	3	9	0.545148	2.24713	5.50309	4.00511	-1.49798	0.80708	-0.2422
1106	71689	CCA	5	7	1.00619	1.94666	4.96926	3.59591	-1.37335	0.807091	-0.22205
454	35497	AAA	1.5	8.5	0.279667	2.28468	5.36352	3.72043	-1.64309	0.807117	-0.265663
702	43879	GAT	4.5	14.5	0.546888	2.42291	8.22837	5.98453	-2.24384	0.807802	-0.362795
930	68050	TAC	3	11	0.430401	2.16029	6.97025	5.09191	-1.87834	0.807875	-0.303699
1189	75916	AAT	2.5	7.5	0.558462	2.42222	4.47658	3.09633	-1.38025	0.807964	-0.223166
403	33298	ATA	3.5	7.5	0.735542	2.2566	4.7584	3.32358	-1.43482	0.808351	-0.231988
1449	105838	AAA	3	14	0.35289	2.24635	8.50124	6.23234	-2.2689	0.808816	-0.366848
1350	92149	GCT	7	11	0.963882	2.03612	7.2623	5.40244	-1.85986	0.808914	-0.300711
2068	143797	CAG	2.5	10.5	0.376878	2.26615	6.63344	4.63341	-2.00002	0.808947	-0.323374
1906	133195	ATA	3	7	0.674049	2.19077	4.45071	3.19523	-1.25548	0.809185	-0.202993
1366	94879	AAA	2	10	0.33267	2.27464	6.01197	4.3963	-1.61567	0.809908	-0.261229
401	33253	ATG	2	17	0.237447	2.73649	8.42294	6.21234	-2.21061	0.809933	-0.357422
276	14965	CCT	9.5	14.5	0.987442	1.99721	9.62082	7.26013	-2.36069	0.810215	-0.381688
1094	71497	ACC	5	8	0.933231	2.06677	5.35773	3.87078	-1.48695	0.810949	-0.240418
1699	125551	GGC	9.33333	20.6667	0.765529	2.2157	12.192	9.32736	-2.86464	0.811	-0.463169
2569	175213	AAG	2	8	0.420092	2.31966	4.76086	3.44878	-1.31208	0.811472	-0.212144
1629	120532	GAT	4	15	0.479701	2.4525	8.33852	6.11621	-2.22231	0.811704	-0.359314
2147	146206	GTC	6.5	12.5	0.827308	2.17269	7.85681	5.75323	-2.10357	0.811705	-0.340116
624	41623	GTC	4	8	0.792528	2.20747	5.04714	3.62406	-1.42308	0.811736	-0.230091
2462	169132	CAA	1.5	6.5	0.358702	2.3057	4.18175	2.81909	-1.36265	0.812491	-0.220321
988	68788	ACT	5	9	0.847569	2.11004	5.89923	4.26532	-1.6339	0.813173	-0.264177
1205	77053	GGA	7.5	12.5	0.846372	1.91678	8.86135	6.52137	-2.33999	0.813268	-0.378341
2132	145624	TTT	1	4	0.48368	2.50962	2.06748	1.59386	-0.473619	0.813492	-0.076577
282	18919	ATC	5	12	0.697964	2.29185	7.1637	5.23594	-1.92776	0.813609	-0.31169
812	62869	CCA	9.66667	14.3333	0.999213	1.97208	9.67428	7.26812	-2.40617	0.813843	-0.389041
778	49378	TGG	6.5	15.5	0.650576	2.10765	9.99114	7.35417	-2.63697	0.813904	-0.426359
1002	69073	AGC	2	7	0.504043	2.464	3.96791	2.8409	-1.12701	0.814285	-0.182221
2495	170059	ATC	2.5	5.5	0.698971	2.30103	3.57669	2.39023	-1.18645	0.814376	-0.191832
1836	129772	ATT	3	6	0.777028	2.21041	3.86086	2.71443	-1.14643	0.814903	-0.185361
1501	109813	CCA	7	10	0.993684	1.93814	7.04449	5.15958	-1.88491	0.814927	-0.304762
2593	176320	AGT	1	5	0.39448	2.56842	2.53498	1.94672	-0.588257	0.815345	-0.0951123
15	4201	ACG	3.83333	5.16667	0.991749	1.95448	3.86523	2.6435	-1.22173	0.815421	-0.197536
904	67324	GCA	5	7	0.991728	1.95482	5.0417	3.5809	-1.46081	0.815726	-0.236191
978	68620	CCA	7.5	11.5	0.947545	1.99304	7.91519	5.77009	-2.1451	0.816119	-0.346831
745	46300	TCG	7.5	9.5	0.927014	1.62859	8.09049	5.83326	-2.25723	0.81612	-0.36496
1401	100303	AAT	4	14	0.511927	2.47126	7.81362	5.66514	-2.14848	0.816187	-0.347377
2595	176398	AGG	2.5	6.5	0.578603	2.24368	4.32075	2.89703	-1.42372	0.816231	-0.230194
1355	92299	AAG	2	10	0.330543	2.30246	6.05066	4.34318	-1.70748	0.816329	-0.276073
731	44905	TTT	3.5	11.5	0.508203	2.39417	6.88701	4.80334	-2.08367	0.816453	-0.336898
2499	170875	CCC	5	9	0.83079	2.08404	6.01837	4.31854	-1.69982	0.816778	-0.274836
2398	164356	AGA	1.66667	5.33333	0.450215	2.17511	3.70194	2.45199	-1.24995	0.81696	-0.202099
881	66505	CGC	5	8	0.897059	2.01429	5.57377	3.97161	-1.60216	0.817415	-0.259045
1198	76717	ATT	3.5	7.5	0.721915	2.27135	4.84821	3.302	-1.54622	0.818162	-0.25
2554	174772	GGC	4	8	0.78379	2.21621	5.10341	3.60977	-1.49364	0.818243	-0.241499
721	44584	TTC	5	10	0.785986	2.18732	6.36144	4.5718	-1.78964	0.818267	-0.289359
1163	73198	AGC	2	8	0.449411	2.53213	4.45026	3.1594	-1.29087	0.818294	-0.208714
1968	134623	ATC	3.5	6.5	0.797253	2.19308	4.39008	2.96387	-1.4262	0.818411	-0.230595
713	44125	AAT	2.33333	8.66667	0.437861	2.39966	5.32894	3.61162	-1.71732	0.818495	-0.277664
2297	160939	CCC	5	7	0.995986	1.9754	5.02015	3.54358	-1.47657	0.818533	-0.238739
2215	152638	GCG	6.66667	11.3333	0.883289	2.08169	7.54755	5.44429	-2.10326	0.818662	-0.340066
1427	102640	TTT	2.5	7.5	0.545135	2.44158	4.58602	3.07179	-1.51423	0.818855	-0.244829
1270	86560	AAT	2	8	0.43711	2.46919	4.57551	3.23993	-1.33557	0.819154	-0.215942
1359	92707	TTT	4.5	13.5	0.569362	2.41318	7.90358	5.59427	-2.3093	0.819184	-0.37338
1207	77263	AAT	2	8	0.446382	2.52297	4.48047	3.17086	-1.30961	0.81934	-0.211744
656	42271	GTA	4	8	0.734199	2.08237	5.44811	3.84178	-1.60633	0.819551	-0.259719
1573	116248	CCA	9.83333	15.1667	0.963667	1.98389	10.2041	7.6449	-2.55917	0.819648	-0.41378
2453	168628	TTG	4	8	0.724704	2.05764	5.5195	3.88794	-1.63155	0.820008	-0.263798
668	42766	TTC	4	11	0.600915	2.31694	6.65651	4.74764	-1.90887	0.820097	-0.308636
2389	164146	AAG	1.5	6.5	0.341793	2.26074	4.38862	2.87516	-1.51346	0.820104	-0.244704
1676	124813	TTT	3.83333	10.1667	0.61006	2.31335	6.28354	4.39478	-1.88875	0.82034	-0.305383
1308	89524	GAC	3.25	10.75	0.510865	2.44299	6.36176	4.40035	-1.96141	0.820655	-0.31713
384	29398	ATC	6.16667	13.8333	0.72097	2.22913	8.55329	6.20572	-2.34757	0.820714	-0.379567
2657	178168	TTC	2	7	0.499306	2.49013	4.00556	2.8111	-1.19447	0.820904	-0.193127
2156	146407	AAA	2.33333	9.66667	0.367191	2.25205	6.35454	4.29238	-2.06216	0.820943	-0.33342
2270	160075	TCG	6	9	0.891579	1.87081	6.72964	4.81076	-1.91888	0.821635	-0.310253
1012	69268	ACG	4.5	23.5	0.355858	2.59753	12.6455	9.04704	-3.59846	0.822139	-0.581816
1142	72718	GAG	4.5	11.5	0.611981	2.24156	7.35317	5.13034	-2.22282	0.822631	-0.359397
2	3067	CCG	3	4	0.992653	1.96226	3.02221	2.03847	-0.983737	0.822686	-0.159055
2512	172135	CTC	3	4	1.00245	1.98194	2.99266	2.01823	-0.974431	0.822739	-0.157551
1256	85873	CTT	5	9	0.839006	2.13207	5.95943	4.22124	-1.73819	0.822817	-0.281039
806	60757	GGT	5.5	10.5	0.795113	2.15915	6.91726	4.86302	-2.05424	0.822899	-0.332139
1742	126847	TTT	3.5	10.5	0.551067	2.41949	6.35131	4.33976	-2.01156	0.823139	-0.325239
1597	118822	ATG	1.5	7.5	0.339159	2.60885	4.42271	2.87483	-1.54788	0.823618	-0.250269
1739	126802	TAC	3.66667	12.3333	0.444416	2.16416	8.25054	5.69889	-2.55165	0.823709	-0.412563
2175	148261	CTG	6.83333	9.16667	0.977915	1.84724	6.98766	4.96237	-2.02529	0.823811	-0.327459
1805	129040	CTC	5.5	9.5	0.85411	2.11509	6.43945	4.49153	-1.94792	0.824023	-0.31495
1834	129676	AAT	2.5	9.5	0.435331	2.48469	5.74276	3.82341	-1.91935	0.824208	-0.310331
2473	169504	CTA	3.5	3.5	1.15096	1.81735	3.04095	1.92588	-1.11507	0.824332	-0.180291
1985	135982	TCT	7	14	0.786918	2.15273	8.89546	6.50338	-2.39208	0.824453	-0.386764
219	9148	GAT	3	14	0.363959	2.4077	8.24268	5.81467	-2.42801	0.824474	-0.392572
1965	134554	ATA	4	9	0.69513	2.23459	5.75432	4.02758	-1.72674	0.824873	-0.279189
482	36670	ATC	4	18	0.4084	2.56663	9.79432	7.0131	-2.78122	0.824884	-0.449681
33	4519	GTT	3	4	1.00318	1.99682	2.99049	2.00319	-0.987304	0.825071	-0.159632
1099	71560	GTG	6.16667	9.83333	0.91351	2.05985	6.75052	4.77381	-1.97671	0.825322	-0.319604
2578	175636	GTG	3	5	0.855346	2.10618	3.50735	2.37397	-1.13338	0.825694	-0.18325
1746	126865	TTC	3	11	0.464401	2.43806	6.45994	4.51179	-1.94814	0.825821	-0.314986
2172	148225	CGG	8.5	13.5	0.90771	1.98078	9.36423	6.8155	-2.54873	0.825848	-0.412091
2108	145045	TTT	1.5	5.5	0.43436	2.50896	3.45336	2.19214	-1.26122	0.826276	-0.20392
1319	90061	CAC	3.5	11.5	0.501509	2.42621	6.97894	4.73991	-2.23903	0.826945	-0.362018
892	67006	TAT	3	9	0.491275	2.13488	6.10656	4.21569	-1.89087	0.827762	-0.305725
814	63211	ATG	1.83333	11.1667	0.297075	2.70138	6.17128	4.13369	-2.0376	0.828371	-0.329449
2325	161881	ACA	3.66667	6.33333	0.794711	2.07994	4.61384	3.04497	-1.56887	0.82846	-0.253663
2433	168196	CCC	3	4	0.995871	2.00413	3.01244	1.99588	-1.01656	0.828811	-0.164363
2281	160471	CAT	2.75	9.25	0.47314	2.3923	5.81223	3.86657	-1.94566	0.829304	-0.314584
2675	179086	CTG	5.16667	4.83333	1.23995	1.75151	4.16684	2.75952	-1.40732	0.829365	-0.227543
2144	145849	TTA	3.5	5.5	0.730648	1.77298	4.79027	3.10211	-1.68815	0.829496	-0.272949
1042	70333	ACC	5.5	8.5	0.91572	2.06799	6.0062	4.11028	-1.89593	0.829592	-0.306543
518	39049	GGC	4	9	0.705433	2.29416	5.67027	3.923	-1.74728	0.829727	-0.282508
2608	176911	CTC	3.5	5.5	0.853151	2.07229	4.10244	2.65407	-1.44837	0.829839	-0.234179
521	39094	ATG	2	9	0.389745	2.55185	5.13156	3.52686	-1.6047	0.829886	-0.259456
1773	127552	GGG	5.5	7.5	0.944118	1.89857	5.82554	3.95034	-1.8752	0.829946	-0.303192
980	68656	GTT	5.5	8.5	0.913587	2.06529	6.02023	4.11565	-1.90457	0.830045	-0.307941
453	35473	AAC	3	10	0.503368	2.43747	5.95986	4.10261	-1.85725	0.830196	-0.300289
490	37216	TTT	4	14	0.496792	2.47528	8.05166	5.65591	-2.39574	0.830246	-0.387356
1476	106504	ATG	5.66667	13.3333	0.682958	2.28734	8.29724	5.82918	-2.46806	0.830558	-0.399048
1275	86785	ATC	4	8	0.766823	2.23318	5.21632	3.58234	-1.63398	0.830563	-0.264191
2328	161995	GCC	5	7	0.98693	2.01307	5.06622	3.47728	-1.58894	0.830889	-0.256908
55	5086	AGT	4	9	0.702059	2.29197	5.69752	3.92676	-1.77076	0.831312	-0.286306
2096	144805	AGA	5.16667	10.8333	0.67207	2.02789	7.68769	5.34217	-2.34551	0.83133	-0.379234
2031	143206	CAT	2.75	9.25	0.466002	2.37131	5.90126	3.9008	-2.00046	0.831464	-0.323444
1039	70288	TGC	2	7	0.427924	2.21082	4.67373	3.16625	-1.50748	0.832167	-0.243737
2518	172261	CTC	4.5	7.5	0.853821	2.13667	5.27043	3.51014	-1.76029	0.832354	-0.284612
218	9115	TTT	2.75	9.25	0.482582	2.46376	5.69852	3.75443	-1.94409	0.832567	-0.31433
1688	125029	ATG	1.16667	8.83333	0.237228	2.688	4.91792	3.28621	-1.63171	0.833129	-0.263823
387	30481	TTA	5.25	8.75	0.753328	1.84196	6.96907	4.75038	-2.2187	0.833347	-0.35873
1518	110545	TGT	3.33333	10.6667	0.461684	2.21891	7.21994	4.80716	-2.41278	0.833696	-0.39011
310	23305	AGA	3.5	10.5	0.485165	2.19016	7.21404	4.79417	-2.41987	0.833722	-0.391256
684	43513	AAA	2.5	7.5	0.477315	2.24065	5.23763	3.34724	-1.89038	0.833965	-0.305647
2039	143269	CGC	5	9	0.799207	2.08331	6.2562	4.32005	-1.93616	0.834294	-0.313048
1080	71326	AGC	4	12	0.562249	2.43775	7.11429	4.92257	-2.19172	0.834458	-0.354368
2022	143113	CTT	5	7	0.973923	2.00495	5.13388	3.49136	-1.64252	0.834829	-0.26557
1619	120235	CAT	4.5	13.5	0.542838	2.38566	8.28977	5.65882	-2.63095	0.835024	-0.425385
2244	159436	TTC	2.5	7.5	0.522787	2.46632	4.78206	3.04097	-1.74109	0.835505	-0.281508
1948	134035	ATG	2.5	14.5	0.295454	2.62669	8.46157	5.52025	-2.94132	0.835633	-0.475567
96	5806	ATC	1	2	0.771406	2.22859	1.29633	0.897427	-0.398908	0.835647	-0.0644974
355	26821	ATA	5.66667	9.33333	0.869729	2.10644	6.51544	4.43086	-2.08458	0.836765	-0.337046
2310	161551	CAT	2	6	0.522318	2.36112	3.82908	2.54117	-1.28791	0.836864	-0.208236
1362	93349	ACC	6	9	0.947313	2.05269	6.33371	4.3845	-1.94921	0.837002	-0.315158
100	6067	AGC	2	8	0.426098	2.54676	4.69376	3.14125	-1.55252	0.837214	-0.251019
2189	148795	AAG	2.33333	9.66667	0.353791	2.28684	6.59523	4.22708	-2.36815	0.83781	-0.382895
1740	126805	ATT	3.5	7.5	0.693493	2.30651	5.04691	3.25167	-1.79524	0.838514	-0.290263
762	47437	ATA	5	12	0.665082	2.3025	7.51787	5.21172	-2.30615	0.838534	-0.37287
1124	72079	AAA	1	6	0.269062	2.30256	3.71661	2.60579	-1.11082	0.838715	-0.179603
669	42775	AGT	2.5	8.5	0.464299	2.49676	5.38446	3.40441	-1.98005	0.839181	-0.320144
915	67633	GGA	11.1667	19.8333	0.85379	2.04584	13.0789	9.69447	-3.38446	0.839294	-0.547216
2742	196792	GAA	2	9	0.346823	2.34017	5.76664	3.84588	-1.92076	0.83932	-0.310558
2095	144802	ACC	6.5	10.5	0.880953	2.07572	7.37837	5.0585	-2.31988	0.839874	-0.375089
258	10630	ATC	4	8	0.753589	2.24641	5.30793	3.56124	-1.7467	0.839876	-0.282415
2023	143116	CTT	4.5	6.5	0.923727	2.06456	4.87157	3.14837	-1.7232	0.840103	-0.278615
2626	177223	CCC	4	6	0.915138	2.08486	4.37093	2.87789	-1.49304	0.840942	-0.241402
783	51139	GAT	2	8	0.420339	2.5453	4.75807	3.14304	-1.61503	0.841186	-0.261125
2584	176005	AAG	1.83333	7.16667	0.371633	2.3073	4.93318	3.10609	-1.82709	0.841784	-0.295413
382	29317	TGC	4	14	0.443846	2.27437	9.01214	6.15554	-2.8566	0.842048	-0.461869
1193	76426	GGT	5	16	0.529526	2.43698	9.44241	6.5655	-2.87691	0.842196	-0.465153
780	49792	TTC	3	8	0.595432	2.40457	5.03836	3.327	-1.71136	0.842217	-0.276702
751	46462	ACT	6	9	0.932132	2.04296	6.43685	4.40537	-2.03148	0.842229	-0.32846
92	5791	AAT	1	4	0.433427	2.53433	2.30719	1.57833	-0.728865	0.84245	-0.117847
689	43603	TTG	3.5	5.5	0.772113	1.94654	4.53301	2.82552	-1.70749	0.842475	-0.276076
957	68404	AAG	3.5	12.5	0.405352	2.21772	8.63447	5.63643	-2.99805	0.843071	-0.484739
1611	119782	TTT	1.5	4.5	0.477927	2.45247	3.13856	1.83489	-1.30367	0.843241	-0.210784
483	36676	TTT	5.75	15.25	0.618561	2.37945	9.29577	6.40903	-2.88674	0.843741	-0.466742
795	58333	AAG	2.33333	9.66667	0.348295	2.2956	6.6993	4.21096	-2.48833	0.843751	-0.402326
1483	107149	GCG	8.5	14.5	0.860477	2.07771	9.87824	6.97882	-2.89942	0.844272	-0.468793
2545	173635	TTA	4.5	6.5	0.789852	1.78655	5.69727	3.6383	-2.05897	0.844553	-0.332904
1643	121987	ACC	4.5	6.5	0.919513	2.08049	4.89389	3.12427	-1.76962	0.84467	-0.286122
1321	90067	ATC	3	7	0.649022	2.32495	4.62234	3.01082	-1.61152	0.844865	-0.260559
119	7444	GCC	10	19	0.833081	2.16683	12.0036	8.76857	-3.23505	0.844966	-0.52306
325	25765	TCC	8.33333	13.6667	0.885127	2.06502	9.41484	6.61817	-2.79667	0.845093	-0.452179
1084	71353	CCC	5	7	0.964166	2.03583	5.18583	3.43839	-1.74744	0.845333	-0.282534
2522	172429	GCG	5.66667	7.33333	1.00322	1.98266	5.64847	3.69874	-1.94973	0.845738	-0.315242
549	39610	GGC	7	11	0.910104	2.06311	7.69143	5.33177	-2.35966	0.845759	-0.381522
2159	146782	TCC	8.25	8.75	1.01202	1.57571	8.15202	5.55307	-2.59895	0.846471	-0.420211
1257	85906	AAA	1.5	6.5	0.310656	2.28828	4.8285	2.84056	-1.98793	0.846615	-0.321418
966	68473	TGT	5	13	0.583466	2.22253	8.56948	5.84918	-2.7203	0.846886	-0.439831
1575	116326	CAA	4	16	0.377418	2.22919	10.5983	7.17749	-3.42084	0.84727	-0.553099
[truncated: 771 more rows]

## Sheet: Sheet1
Tajima's Neutrality Test of chloroplast genome of B. sacra, A. indica and Citrus sinensis
m	S	ps	Θ	π	D
3	14249	0.092084	0.061389	0.063055	6.81288e+06
The analysis involved 3 nucleotide sequences. Codon positions included were 1st+2nd+3rd+Noncoding. All positions containing gaps and missing data were eliminated. There were a total of 154739 positions in the final dataset. Evolutionary analyses were conducted in MEGA6 [48].
Abbreviations: m = number of sequences, n = total number of sites, S = Number of segregating sites, ps = S/n, Θ = ps/a1, π = nucleotide diversity, and D is the Tajima test statistic

## Sheet: Sheet2
	Maximum Composite Likelihood Estimate of the Pattern of Nucleotide Substitution
		A	T	C	G
	A	-	7.59	4.74	9.79
	T	7.44	-	9.83	4.55
	C	7.44	15.73	-	4.55
	G	16	7.59	4.74	-
	Rates of different transitional substitutions are shown in bold and those of transversionsal substitutions are shown in italics. The nucleotide frequencies are 30.59% (A), 31.21% (T/U), 19.49% (C), and 18.71% (G). The transition/transversion rate ratios are k1 = 2.149 (purines) and k2 = 2.072 (pyrimidines). The overall transition/transversion bias is R = 0.996, where R = [A*G*k1 + T*C*k2]/[(A+G)*…
